# Supplementary material for: The role of price and convenience in use of oral rehydration salts to treat child diarrhea: A cluster randomized trial in Uganda
Source: PLoS Med. 2019 Jan 24;16(1):e1002734. doi: 10.1371/journal.pmed.1002734 (PMC6345441; doi:10.1371/journal.pmed.1002734)
Supplement: S1 Data — (CSV) [file pmed.1002734.s004.csv]

HH_ID	branch	village	submissiondate	area	sex	result1	other_res1	result2	other_res2	result3	other_res3	q1_new	q2_1	informed_consent	non_consent	non_consent_oth	qb2	qb3	q101	q102	q103	q104a	q104b	q105	q106	oth_q106	q107	oth_q107	q108	oth_q108	q109	oth_q109	q110	oth_q110	q111	q112	oth_q112	q113	oth_q113	q114	q115	q116	q117	q118	q119	q120	q121	q122	q123
1	1	1	May 6, 2017 11:24:15 PM	Rural	female	Completed						yes	T	yes			no
2	1	1	May 9, 2017 4:14:03 PM	Rural	male	Completed						yes	N	yes			no
3	1	1	May 6, 2017 11:24:20 PM	Rural	male	Completed						yes	N	yes			no
4	1	1	May 9, 2017 4:14:45 PM	Rural	male	Completed						yes	N	yes			no
5	1	1	May 6, 2017 11:24:56 PM	Rural	male	Completed						yes	B	yes			no
6	1	1	May 9, 2017 4:17:20 PM	Rural	male	Completed						yes	Nsubuga	yes			no
7	1	1	May 6, 2017 11:25:00 PM	Rural	male	Completed						yes	N	yes			no
8	1	1	May 6, 2017 11:24:56 PM	Rural	female	Completed						yes	N	yes			no
9	1	1	May 6, 2017 11:24:52 PM	Rural	male	Completed						yes	A	yes			no
10	1	1	May 12, 2017 6:12:14 PM	Rural	male	Completed						yes	S	yes			no
11	1	1	May 6, 2017 11:24:50 PM	Rural	male	Completed						yes	A	yes			no
12	1	1	May 6, 2017 11:24:55 PM	Rural	male	Completed						yes	N	yes			no
13	1	1	May 6, 2017 11:24:59 PM	Rural	male	Completed						yes	M	yes			no
14	1	1	May 9, 2017 4:18:40 PM	Rural	male	Completed						yes	N	yes			no
15	1	1	May 6, 2017 11:25:00 PM	Rural	male	Completed						yes	N	yes			no
16	1	1	May 6, 2017 11:24:27 PM	Rural	female	Completed						yes	N	yes			no
17	1	1	May 6, 2017 11:23:31 PM	Rural	male	Completed						yes	N	yes			no
18	1	1	May 6, 2017 11:23:32 PM	Rural	male	Completed						yes	N	yes			no
19	1	1	May 6, 2017 11:23:32 PM	Rural	male	Completed						yes	N	yes			no
20	1	1	May 6, 2017 11:23:55 PM	Rural	male	Completed						yes	N	yes			no
21	1	1	May 6, 2017 11:24:01 PM	Rural	male	Completed						yes	B	yes			no
22	1	1	May 6, 2017 11:24:39 PM	Rural	male	Completed						yes	N	yes			no
23	1	1	May 6, 2017 11:24:27 PM	Rural	female	Completed						yes	N	yes			no
24	1	1	May 6, 2017 11:23:30 PM	Rural	male	Completed						yes	N	yes			no
25	1	1	May 6, 2017 11:24:51 PM	Rural	female	Completed						yes	N	yes			yes	1	50	none/nursery	divorced	4	1	2 5 8 10	Cement		Burnt bricks with cement		Iron sheets		Uncovered pit latrine no slab		Protected public well/spring		Less than 30 minutes	Fire wood		Farming		yes	no	yes	No	No	Never	yes	yes	yes	2
26	1	1	May 6, 2017 11:24:36 PM	Rural	female	Completed						yes	Logos	yes			yes	1	18	secondary	never married	2	2	1 2 3 5 9	Cement		Burnt bricks with cement		Iron sheets		Uncovered pit latrine no slab		Protected public well/spring		30 minutes or longer	Charcoal		Self employed/own business		no	no	yes	Yes, very well	Yes, very well	Never	yes	no	yes	2
27	1	1	May 9, 2017 4:17:19 PM	Rural	female	Completed						yes	N	yes			no
28	1	1	May 6, 2017 11:24:47 PM	Rural	male	Completed						yes	M	yes			no
29	1	1	May 9, 2017 4:17:15 PM	Rural	male	Completed						yes	N	yes			no
30	1	1	May 9, 2017 4:15:01 PM	Rural	male	Completed						yes	N	yes			no
31	1	1	May 6, 2017 11:24:26 PM	Rural	male	Completed						yes	N	yes			no
32	1	1	May 6, 2017 11:24:37 PM	Rural	female	Completed						yes	N	yes			no
33	1	1	May 12, 2017 6:12:19 PM	Rural	male	Completed						yes	Namaganda	yes			yes	1	28	secondary	married/living together	2	1	2 5	Cement		Burnt bricks with cement		Iron sheets		Uncovered pit latrine w/slab		Protected public well/spring		30 minutes or longer	Fire wood		Casual/contract jobs		no	no	yes	Yes, very well	Yes, very well	Never	yes	no	no
34	1	1	May 9, 2017 4:17:12 PM	Urban	male	Completed						yes	N	yes			no
35	1	1	May 12, 2017 6:12:16 PM	Rural	male	Completed						yes	Nakyagaba	yes			no
36	1	1	May 9, 2017 4:17:11 PM	Rural	male	Completed						yes	N	yes			no
37	1	1	May 12, 2017 6:12:18 PM	Rural	male	Completed						yes	Nabawanga	yes			yes	1	26	primary	married/living together	4	2	5	Cement		Burnt bricks with cement		Iron sheets		Uncovered pit latrine w/slab		Protected public well/spring		Less than 30 minutes	Fire wood		Farming		no	no	yes	Yes, very well	Yes, very well	Never	yes	yes	yes	1 2
38	1	1	May 12, 2017 6:12:17 PM	Rural	male	Completed						yes	Kwagala	yes			no
39	1	1	May 6, 2017 11:24:49 PM	Rural	male	Completed						yes	N	yes			yes	1	28	secondary	separated	3	2	2 5 8	Cement		Burnt bricks with cement		Iron sheets		Uncovered pit latrine no slab		Protected public well/spring		Less than 30 minutes	Fire wood		Farming		yes	no	no	Yes, very well	Yes, very well	Never	yes	yes	yes	2
40	1	1	May 9, 2017 4:17:12 PM	Rural	male	Completed						yes	B	yes			no
41	1	1	May 6, 2017 11:24:48 PM	Rural	male	Completed						yes	N	yes			no
42	1	1	May 6, 2017 11:24:28 PM	Rural	male	Completed						yes	N	yes			no
43	1	1	May 6, 2017 11:24:00 PM	Rural	male	Completed						yes	N	yes			no
44	1	1	May 6, 2017 11:23:31 PM	Rural	male	Completed						yes	N	yes			no
45	1	1	May 12, 2017 6:12:15 PM	Rural	female	Completed						yes	N	yes			no
46	1	1	May 6, 2017 11:24:01 PM	Rural	male	Completed						yes	T	yes			no
47	1	1	May 6, 2017 11:24:31 PM	Rural	female	Completed						yes	M	yes			no
48	1	1	May 9, 2017 4:17:16 PM	Rural	female	Completed						yes	K	yes			no
49	1	1	May 9, 2017 4:14:11 PM	Rural	male	Completed						yes	N	yes			no
50	1	1	May 9, 2017 4:14:19 PM	Rural	male	Completed						yes	L	yes			no
51	1	1	May 9, 2017 4:14:57 PM	Rural	female	Completed						yes	N	yes			no
52	1	1	May 6, 2017 11:24:57 PM	Rural	female	Completed						yes	N	yes			no
53	1	1	May 9, 2017 4:17:07 PM	Rural	male	Completed						yes	N	yes			no
54	1	1	May 9, 2017 4:17:10 PM	Rural	male	Completed						yes	M	yes			no
55	1	1	May 9, 2017 4:17:17 PM	Rural	male	Completed						yes	N	yes			no
56	1	1	May 6, 2017 11:23:29 PM	Rural	male	Completed						yes	N	yes			yes	1	33	primary	married/living together	3	2	1 2 5	Cement		Burnt bricks with cement		Iron sheets		Uncovered pit latrine no slab		Protected public well/spring		30 minutes or longer	Charcoal		Farming		yes	no	yes	Yes, very well	Yes, very well	Never	yes	yes	yes	3
57	1	1	May 6, 2017 11:24:16 PM	Rural	male	Completed						yes	N	yes			no
58	1	1	May 6, 2017 11:24:24 PM	Rural	female	Completed						yes	B	yes			no
59	1	1	May 6, 2017 11:24:45 PM	Rural	male	Completed						yes	N	yes			no
60	1	1	May 6, 2017 11:24:30 PM	Rural	male	Completed						yes	N	yes			no
61	1	1	May 9, 2017 4:14:24 PM	Rural	female	Completed						yes	N	yes			no
62	1	1	May 6, 2017 11:24:54 PM	Rural	male	Completed						yes	N	yes			no
63	1	1	May 9, 2017 4:17:18 PM	Rural	female	Completed						yes	M	yes			no
64	1	1	May 9, 2017 4:17:08 PM	Rural	female	Completed						yes	N	yes			no
65	1	1	May 6, 2017 11:24:46 PM	Rural	male	Completed						yes	N	yes			no
66	1	1	May 6, 2017 11:24:14 PM	Rural	female	Completed						yes	N	yes			no
67	1	1	May 12, 2017 6:12:20 PM	Rural	male	Completed						yes	Nakirya	yes			yes	1	21	primary	married/living together	2	2	2 5	Cement		Burnt bricks with cement		Iron sheets		Uncovered pit latrine w/slab		Protected public well/spring		30 minutes or longer	Fire wood		Self employed/own business		no	no	yes	Yes, very well	Yes, very well	Never	yes	yes	yes	1 2
68	1	1	May 6, 2017 11:24:25 PM	Rural	male	Completed						yes	A	yes			no
69	1	1	May 6, 2017 11:23:28 PM	Rural	male	Completed						yes	T	yes			no
70	1	1	May 12, 2017 6:12:15 PM	Rural	male	Completed						yes	Akoth	yes			no
71	1	1	May 9, 2017 4:17:10 PM	Rural	male	Completed						yes	N	yes			no
72	1	1	May 6, 2017 11:23:55 PM	Rural	female	Completed						yes	N	yes			no
73	1	1	May 9, 2017 4:14:33 PM	Rural	male	Completed						yes	N	yes			yes	1	23	secondary	married/living together	2	2	1 2 5	Cement		Burnt bricks with cement		Iron sheets		Uncovered pit latrine no slab		Protected public well/spring		30 minutes or longer	Charcoal		Domestic work		no	no	no	Yes, very well	Yes, very well	Never	yes	yes	yes	2
74	1	1	May 12, 2017 6:12:19 PM	Rural	male	Completed						yes	Nangobi	yes			no
75	1	1	May 6, 2017 11:23:54 PM	Rural	male	Completed						yes	Z	yes			yes	1	28	primary	separated	3	3	11	Earth/Sand		Mud and poles		Iron sheets		Uncovered pit latrine no slab		Protected public well/spring		Less than 30 minutes	Fire wood		Casual/contract jobs		no	yes	yes	Yes, very well	Yes, very well	Never	no
76	1	1	May 6, 2017 11:24:19 PM	Rural	male	Completed						yes	N	yes			no
77	1	1	May 6, 2017 11:24:23 PM	Rural	male	Completed						yes	N	yes			yes	1	32	primary	married/living together	4	1	2 5 8 10	Cement		Burnt bricks with cement		Iron sheets		Uncovered pit latrine no slab		Protected public well/spring		Less than 30 minutes	Fire wood		Farming		yes	no	yes	Yes, very well	Yes, very well	Never	yes	yes	yes	2
78	1	1	May 6, 2017 11:24:22 PM	Rural	male	Completed						yes	N	yes			no
79	1	1	May 9, 2017 4:14:51 PM	Rural	male	Completed						yes	M	yes			no
80	1	1	May 6, 2017 11:24:49 PM	Rural	male	Completed						yes	N	yes			no
81	1	2	May 7, 2017 10:28:15 PM	Urban	male	Completed						yes	N	yes			yes	1	32	primary	married/living together	4	1	9	Cement		Cement blocks		Iron sheets		VIP latrine		Protected public well/spring		Less than 30 minutes	Charcoal		Self employed/own business		yes	yes	yes	Yes, but not very well	Yes, but not very well	Never	yes	yes	yes	2
82	1	2	May 7, 2017 10:28:21 PM	Urban	male	Completed						yes	N	yes			no
83	1	2	May 5, 2017 10:14:25 PM	Urban	male	Completed						yes	N	yes			yes	1	22	primary	separated	8	1	1 2 5 10	Cement		Burnt bricks with cement		Iron sheets		Covered pit latrine w/ slab		Open public well/spring		30 minutes or longer	Fire wood		Farming		yes	yes	no	No	No	Never	yes	no	yes	3
84	1	2	May 5, 2017 9:15:22 PM	Urban	male	Completed						yes	N	yes			yes	1	28	primary	married/living together	3	1	2 9	Cement		Cement blocks		Iron sheets		Covered pit latrine no slab		Protected public well/spring		Less than 30 minutes	Charcoal		Self employed/own business		no	yes	yes	Yes, but not very well	Yes, but not very well	Never	yes	no	yes	1 2
85	1	2	May 7, 2017 10:28:05 PM	Urban	male	Completed						yes	N	yes			no
86	1	2	May 5, 2017 10:13:16 PM	Urban	male	Completed						yes	N	yes			no
87	1	2	May 7, 2017 10:28:20 PM	Urban	male	Completed						yes	N	yes			yes	2	27	secondary	married/living together	3	2	5	Cement		Cement blocks		Iron sheets		VIP latrine		Protected public well/spring		Less than 30 minutes	Charcoal		Self employed/own business		no	yes	yes	Yes, very well	Yes, very well	Sometimes	yes	yes	yes	5
87	1	2	May 7, 2017 10:28:20 PM	Urban	male	Completed						yes	N	yes			yes	2	27	secondary	married/living together	3	2	5	Cement		Cement blocks		Iron sheets		VIP latrine		Protected public well/spring		Less than 30 minutes	Charcoal		Self employed/own business		no	yes	yes	Yes, very well	Yes, very well	Sometimes	yes	yes	yes	5
88	1	2	May 7, 2017 10:28:19 PM	Urban	male	Completed						yes	D	yes			no
89	1	2	May 7, 2017 10:28:17 PM	Urban	female	Completed						yes	N	yes			no
90	1	2	May 5, 2017 10:09:56 PM	Urban	male	Completed						yes	N	yes			no
91	1	2	May 7, 2017 10:29:18 PM	Urban	male	Completed						yes	N	yes			yes	1	19	secondary	married/living together	2	2	1 2 3 5	Cement		Burnt bricks with cement		Iron sheets		Covered pit latrine w/ slab		Open public well/spring		Less than 30 minutes	Charcoal		Farming		no	yes	yes	Yes, but not very well	Yes, but not very well	Never	yes	yes	yes	1 3
92	1	2	May 7, 2017 10:29:20 PM	Urban	male	Completed						yes	N	yes			no
93	1	2	May 7, 2017 10:28:22 PM	Urban	male	Completed						yes	N	yes			no
94	1	2	May 7, 2017 10:28:08 PM	Urban	male	Completed						yes	N	yes			no
95	1	2	May 5, 2017 9:15:21 PM	Urban	male	Completed						yes	M	yes			yes	1	20	secondary	married/living together	3	2	2 8	Cement		Cement blocks		Iron sheets		Covered pit latrine no slab		Protected public well/spring		Less than 30 minutes	Charcoal		Self employed/own business		no	no	no	Yes, very well	Yes, very well	Never	yes	no	yes	1 2
96	1	2	May 5, 2017 9:15:18 PM	Urban	male	Completed						yes	N	yes			no
97	1	2	May 5, 2017 10:09:04 PM	Urban	male	Completed						yes	N	yes			no
98	1	2	May 5, 2017 10:04:12 PM	Urban	male	Completed						yes	N	yes			no
99	1	2	May 7, 2017 10:28:01 PM	Urban	male	Completed						yes	N	yes			no
100	1	2	May 7, 2017 10:28:11 PM	Urban	female	Completed						yes	K	yes			no
101	1	2	May 7, 2017 10:28:13 PM	Urban	male	Completed						yes	N	yes			yes	1	21	secondary	married/living together	2	2	2 9	Cement		Cement blocks		Iron sheets		VIP latrine		Protected public well/spring		Less than 30 minutes	Charcoal		Self employed/own business		no	no	no	Yes, very well	Yes, very well	Never	yes	yes	yes	2
102	1	2	May 5, 2017 9:15:22 PM	Urban	male	Completed						yes	N	yes			no
103	1	2	May 5, 2017 10:17:11 PM	Urban	female	Completed						yes	N	yes			no
104	1	2	May 5, 2017 9:15:23 PM	Urban	male	Completed						yes	N	yes			yes	1	25	secondary	married/living together	1	1	2 9	Cement		Cement blocks		Iron sheets		Covered pit latrine no slab		Protected public well/spring		Less than 30 minutes	Charcoal		Self employed/own business		yes	yes	yes	Yes, very well	Yes, very well	Sometimes	yes	yes	yes	1 5
105	1	2	May 7, 2017 10:28:17 PM	Urban	female	Completed						yes	N	yes			yes	1	32	primary	widowed	6	2	2 9	Stones		Cement blocks		Iron sheets		VIP latrine		Protected public well/spring		Less than 30 minutes	Fire wood		Self employed/own business		no	yes	yes	Yes, but not very well	Yes, but not very well	Never	yes	yes	yes	5
106	1	2	May 7, 2017 10:28:16 PM	Urban	male	Completed						yes	N	yes			yes	1	27	primary	married/living together	4	2	5 9	Cement		Un-burnt bricks		Iron sheets		VIP latrine		Protected public well/spring		Less than 30 minutes	Charcoal		Self employed/own business		no	yes	yes	Yes, but not very well	Yes, but not very well	Never	yes	yes	yes	2 5
107	1	2	May 7, 2017 10:28:02 PM	Urban	male	Completed						yes	N	yes			no
108	1	2	May 7, 2017 10:29:21 PM	Urban	male	Completed						yes	N	yes			no
109	1	2	May 5, 2017 10:11:07 PM	Urban	male	Completed						yes	N	yes			yes	1	21	primary	married/living together	3	2	1 2 3 5	Cement		Burnt bricks with cement		Iron sheets		Covered pit latrine w/ slab		Open public well/spring		Less than 30 minutes	Fire wood		Self employed/own business		no	yes	no	Yes, but not very well	Yes, but not very well	Never	yes	yes	yes	5
110	1	2	May 7, 2017 10:28:21 PM	Urban	male	Completed						yes	N	yes			no
111	1	2	May 5, 2017 9:15:19 PM	Urban	male	Completed						yes	N	yes			no
112	1	2	May 7, 2017 10:28:03 PM	Urban	male	Completed						yes	K	yes			yes	1	18	primary	married/living together	4	2	9	Cement		Cement blocks		Iron sheets		VIP latrine		Protected public well/spring		Less than 30 minutes	Charcoal		Self employed/own business		no	yes	yes	Yes, but not very well	Yes, but not very well	Never	yes	yes	yes	1 5
113	1	2	May 5, 2017 9:15:17 PM	Urban	female	Completed						yes	N	yes			no
114	1	2	May 7, 2017 10:28:06 PM	Urban	male	Completed						yes	N	yes			no
115	1	2	May 7, 2017 10:29:18 PM	Urban	male	Completed						yes	N	yes			no
116	1	2	May 7, 2017 10:28:00 PM	Urban	male	Completed						yes	N	yes			yes	1	24	secondary	married/living together	3	3	2 9	Cement		Cement blocks		Iron sheets		VIP latrine		Protected public well/spring		Less than 30 minutes	Charcoal		Self employed/own business		no	yes	yes	Yes, very well	Yes, very well	Sometimes	yes	yes	yes	5
117	1	2	May 5, 2017 9:15:24 PM	Urban	male	Completed						yes	N	yes			no
118	1	2	May 7, 2017 10:29:23 PM	Urban	male	Completed						yes	N	yes			no
119	1	2	May 5, 2017 10:16:15 PM	Urban	male	Completed						yes	N	yes			no
120	1	2	May 7, 2017 10:28:18 PM	Urban	male	Completed						yes	N	yes			no
121	1	2	May 7, 2017 10:29:19 PM	Urban	female	Completed						yes	N	yes			no
122	1	2	May 7, 2017 10:29:22 PM	Urban	male	Completed						yes	N	yes			no
123	1	2	May 5, 2017 9:15:20 PM	Urban	male	Completed						yes	N	yes			no
124	1	2	May 7, 2017 10:28:04 PM	Urban	male	Completed						yes	N	yes			yes	2	28	primary	married/living together	2	2	2 9	Cement		Cement blocks		Iron sheets		VIP latrine		Protected public well/spring		Less than 30 minutes	Charcoal		Self employed/own business		no	yes	yes	Yes, but not very well	Yes, but not very well	Never	yes	yes	yes	2
124	1	2	May 7, 2017 10:28:04 PM	Urban	male	Completed						yes	N	yes			yes	2	28	primary	married/living together	2	2	2 9	Cement		Cement blocks		Iron sheets		VIP latrine		Protected public well/spring		Less than 30 minutes	Charcoal		Self employed/own business		no	yes	yes	Yes, but not very well	Yes, but not very well	Never	yes	yes	yes	2
125	1	2	May 7, 2017 10:29:20 PM	Urban	male	Completed						yes	N	yes			no
126	1	2	May 5, 2017 10:06:43 PM	Urban	male	Completed						yes	N	yes			no
127	1	2	May 5, 2017 9:15:16 PM	Urban	male	Completed						yes	N	yes			yes	2	32	secondary	married/living together	7	4	2 9	Cement		Cement blocks		Iron sheets		VIP latrine		Protected public well/spring		Less than 30 minutes	Charcoal		Self employed/own business		yes	yes	yes	Yes, very well	Yes, very well	Never	yes	yes	yes	1 5
127	1	2	May 5, 2017 9:15:16 PM	Urban	male	Completed						yes	N	yes			yes	2	32	secondary	married/living together	7	4	2 9	Cement		Cement blocks		Iron sheets		VIP latrine		Protected public well/spring		Less than 30 minutes	Charcoal		Self employed/own business		yes	yes	yes	Yes, very well	Yes, very well	Never	yes	yes	yes	1 5
128	1	2	May 5, 2017 10:12:37 PM	Urban	male	Completed						yes	N	yes			no
129	1	2	May 5, 2017 9:15:19 PM	Urban	male	Completed						yes	J	yes			yes	1	35	secondary	married/living together	4	2	2 9	Cement		Cement blocks		Iron sheets		VIP latrine		Protected public well/spring		Less than 30 minutes	Charcoal		Self employed/own business		no	yes	yes	Yes, very well	Yes, but not very well	Never	yes	yes	yes	5
130	1	2	May 5, 2017 10:03:25 PM	Urban	male	Completed						yes	N	yes			no
131	1	2	May 7, 2017 10:28:10 PM	Urban	male	Completed						yes	N	yes			yes	1	23	secondary	married/living together	3	3	1 2 9	Cement		Cement blocks		Iron sheets		VIP latrine		Protected public well/spring		Less than 30 minutes	Fire wood		Self employed/own business		yes	yes	yes	Yes, very well	Yes, very well	Never	yes	yes	yes	2
132	1	2	May 7, 2017 10:28:12 PM	Urban	female	Completed						yes	N	yes			no
133	1	2	May 5, 2017 10:15:13 PM	Urban	male	Completed						yes	N	yes			no
134	1	2	May 7, 2017 10:28:07 PM	Urban	female	Completed						yes	N	yes			no
135	1	2	May 7, 2017 10:28:09 PM	Urban	male	Completed						yes	N	yes			no
136	1	2	May 5, 2017 9:15:20 PM	Urban	male	Completed						yes	N	yes			no
137	1	2	May 5, 2017 10:05:39 PM	Urban	male	Completed						yes	N	yes			yes	1	25	primary	married/living together	5	3	2 3 5	Cement		Burnt bricks with cement		Iron sheets		Covered pit latrine w/ slab		Open public well/spring		Less than 30 minutes	Charcoal		Self employed/own business		no	yes	yes	Yes, but not very well	Yes, but not very well	Never	yes	yes	yes	3
138	1	2	May 7, 2017 10:29:22 PM	Urban	male	Completed						yes	N	yes			no
139	1	2	May 7, 2017 10:28:14 PM	Urban	male	Completed						yes	N	yes			no
140	1	2	May 5, 2017 10:08:15 PM	Urban	male	Completed						yes	N	yes			no
141	1	3	May 7, 2017 6:26:18 PM	Rural	male	Completed						yes	N	yes			no
142	1	3	May 7, 2017 6:26:25 PM	Rural	female	Completed						yes	N	yes			no
143	1	3	May 7, 2017 6:26:09 PM	Rural	male	Completed						yes	N	yes			no
144	1	3	May 7, 2017 6:33:59 PM	Rural	female	Completed						yes	Y	yes			no
145	1	3	May 7, 2017 6:26:13 PM	Rural	male	Completed						yes	M	yes			no
146	1	3	May 7, 2017 6:26:18 PM	Rural	male	Completed						yes	Bukoseera	yes			no
147	1	3	May 7, 2017 6:33:49 PM	Rural	male	Completed						yes	B	yes			no
148	1	3	May 7, 2017 6:33:49 PM	Rural	male	Completed						yes	N	yes			no
149	1	3	May 7, 2017 6:33:46 PM	Rural	female	Completed						yes	N	yes			yes	1	26	none/nursery	married/living together	3	2	11	Earth and Dung		Mud and poles		Iron sheets		Uncovered pit latrine no slab		Protected public well/spring		Less than 30 minutes	Fire wood		Self employed/own business		no	yes	yes	Yes, but not very well	Yes, but not very well	Never	yes	yes	yes	1 5
150	1	3	May 7, 2017 6:26:30 PM	Rural	male	Completed						yes	M	yes			no
151	1	3	May 7, 2017 6:33:56 PM	Rural	male	Completed						yes	A	yes			yes	1	24	primary	married/living together	3	2	2 5	Earth/Sand		Un-burnt bricks with plaster		Iron sheets		Uncovered pit latrine no slab		Protected public well/spring		30 minutes or longer	Fire wood		Farming		yes	no	yes	Yes, but not very well	Yes, but not very well	Never	yes	yes	yes	1 5
152	1	3	May 7, 2017 6:33:46 PM	Rural	female	Completed						yes	N	yes			no
153	1	3	May 7, 2017 6:26:14 PM	Rural	male	Completed						yes	Namugaya	yes			yes	1	27	primary	married/living together	4	2	2 5	Cement		Burnt bricks with cement		Iron sheets		Uncovered pit latrine w/slab		Protected public well/spring		Less than 30 minutes	Fire wood		Casual/contract jobs		yes	no	no	Yes, but not very well	Yes, but not very well	Never	yes	yes	yes	5
154	1	3	May 7, 2017 6:33:21 PM	Rural	female	Completed						yes	N	yes			yes	1	30	secondary	married/living together	4	1	1 2 3 4 5 8 9	Cement		Burnt bricks with cement		Iron sheets		VIP latrine		Protected public well/spring		Less than 30 minutes	Charcoal		Farming		yes	yes	yes	Yes, very well	Yes, very well	Sometimes	yes	yes	yes	1 5
155	1	3	May 7, 2017 6:26:15 PM	Rural	male	Completed						yes	Doreen	yes			yes	1	21	secondary	married/living together	4	1	2 5 8	Cement		Burnt bricks with cement		Iron sheets		Uncovered pit latrine no slab		Protected public well/spring		30 minutes or longer	Fire wood		Self employed/own business		yes	no	no	Yes, very well	Yes, very well	Never	yes	yes	yes	5
156	1	3	May 7, 2017 6:33:58 PM	Rural	male	Completed						yes	N	yes			no
157	1	3	May 7, 2017 6:33:44 PM	Rural	female	Completed						yes	N	yes			yes	1	43	secondary	married/living together	7	2	2 5	Cement		Burnt bricks with cement		Iron sheets		Covered pit latrine no slab		Protected public well/spring		Less than 30 minutes	Fire wood		Farming		yes	yes	yes	Yes, but not very well	Yes, but not very well	Never	yes	yes	yes	4
158	1	3	May 7, 2017 6:33:22 PM	Rural	male	Completed						yes	N	yes			no
159	1	3	May 7, 2017 6:33:57 PM	Rural	female	Completed						yes	N	yes			no
160	1	3	May 7, 2017 6:26:28 PM	Rural	male	Completed						yes	N	yes			no
161	1	3	May 7, 2017 6:33:45 PM	Rural	male	Completed						yes	N	yes			no
162	1	3	May 7, 2017 6:26:24 PM	Rural	male	Completed						yes	Andero	yes			yes	1	30	primary	married/living together	3	3	2 5	Cement		Burnt bricks with mud		Iron sheets		Uncovered pit latrine w/slab		Protected public well/spring		30 minutes or longer	Fire wood		Farming		yes	yes	yes	Yes, very well	Yes, very well	Never	yes	no	yes	1
163	1	3	May 7, 2017 6:33:55 PM	Rural	male	Completed						yes	B	yes			no
164	1	3	May 7, 2017 6:26:12 PM	Rural	male	Completed						yes	N	yes			no
165	1	3	May 7, 2017 6:26:08 PM	Rural	male	Completed						yes	M	yes			yes	1	28	primary	married/living together	6	3	2 5	Other (Specify)	Just concrete floor	Burnt bricks with cement		Iron sheets		Covered pit latrine no slab		Protected public well/spring		Less than 30 minutes	Fire wood		Casual/contract jobs		yes	yes	yes	Yes, but not very well	Yes, but not very well	Never	yes	yes	yes	1 3 5
166	1	3	May 7, 2017 6:33:18 PM	Rural	female	Completed						yes	N	yes			no
167	1	3	May 7, 2017 6:33:20 PM	Rural	male	Completed						yes	N	yes			yes	1	20	secondary	married/living together	1	1	2 5	Earth and Dung		Mud and poles		Iron sheets		Covered pit latrine no slab		Protected public well/spring		30 minutes or longer	Charcoal		Casual/contract jobs		yes	no	yes	Yes, very well	Yes, very well	Never	yes	yes	yes	2 4
168	1	3	May 7, 2017 6:33:48 PM	Rural	male	Completed						yes	N	yes			no
169	1	3	May 7, 2017 6:26:20 PM	Rural	female	Completed						yes	K	yes			no
170	1	3	May 7, 2017 6:26:21 PM	Rural	female	Completed						yes	S	yes			no
171	1	3	May 7, 2017 6:26:12 PM	Rural	female	Completed						yes	A	yes			yes	1	20	primary	widowed	6	3	5	Earth and Dung		Mud and poles		Iron sheets		Uncovered pit latrine no slab		Protected public well/spring		Less than 30 minutes	Fire wood		Casual/contract jobs		yes	yes	yes	No	No	Never	yes	yes	yes	1
172	1	3	May 7, 2017 6:26:09 PM	Rural	male	Completed						yes	D	yes			no
173	1	3	May 7, 2017 6:33:47 PM	Rural	male	Completed						yes	A	yes			no
174	1	3	May 7, 2017 6:26:16 PM	Rural	male	Completed						yes	N	yes			yes	1	35	tertiary/college	married/living together	3	1	1 2 5 8 9	Cement		Burnt bricks with cement		Iron sheets		Uncovered pit latrine w/slab		Open public well/spring		Less than 30 minutes	Fire wood		Self employed/own business		yes	no	yes	Yes, very well	Yes, very well	Sometimes	yes	yes	yes	1
175	1	3	May 7, 2017 6:26:12 PM	Rural	male	Completed						yes	Namudu	yes			no
176	1	3	May 7, 2017 6:33:54 PM	Rural	male	Completed						yes	K	yes			yes	1	60	none/nursery	widowed	4	1	2	Earth/Sand		Burnt bricks with mud		Iron sheets		Uncovered pit latrine no slab		Protected public well/spring		30 minutes or longer	Fire wood		Farming		yes	yes	yes	No	No	Never	yes	yes	yes	1 5
177	1	3	May 7, 2017 6:26:29 PM	Rural	female	Completed						yes	N	yes			no
178	1	3	May 7, 2017 6:33:19 PM	Rural	male	Completed						yes	N	yes			yes	1	23	secondary	married/living together	2	2	5	Earth and Dung		Mud and poles		Iron sheets		Covered pit latrine no slab		Protected public well/spring		Less than 30 minutes	Fire wood		Farming		yes	yes	yes	Yes, very well	Yes, very well	Never	yes	no	yes	1 3
179	1	3	May 7, 2017 6:26:26 PM	Rural	male	Completed						yes	N	yes			yes	1	33	primary	married/living together	4	2	2 5 8	Earth and Dung		Burnt bricks with cement		Iron sheets		Uncovered pit latrine w/slab		Protected public well/spring		Less than 30 minutes	Fire wood		Self employed/own business		yes	no	yes	Yes, but not very well	Yes, but not very well	Never	yes	yes	yes	3 5
180	1	3	May 7, 2017 6:26:23 PM	Rural	male	Completed						yes	O	yes			no
181	1	3	May 7, 2017 6:26:24 PM	Rural	male	Completed						yes	B	yes			no
182	1	3	May 7, 2017 6:33:48 PM	Rural	male	Completed						yes	N	yes			no
183	1	3	May 7, 2017 6:26:20 PM	Rural	male	Completed						yes	M	yes			yes	1	19	primary	married/living together	2	2	2 5	Earth/Sand		Mud and poles		Iron sheets		Uncovered pit latrine no slab		Protected public well/spring		30 minutes or longer	Fire wood		Casual/contract jobs		yes	no	no	No	No	Never	yes	yes	yes	5
184	1	3	May 7, 2017 6:26:11 PM	Rural	male	Completed						yes	N	yes			yes	1	21	secondary	married/living together	2	2	1 3 5	Earth/Sand		Burnt bricks with cement		Iron sheets		Uncovered pit latrine w/slab		Protected public well/spring		Less than 30 minutes	Charcoal		Self employed/own business		yes	yes	yes	Yes, very well	Yes, very well	Never	yes	yes	yes	3 5
185	1	3	May 7, 2017 6:26:17 PM	Rural	female	Completed						yes	Bako	yes			no
186	1	3	May 7, 2017 6:26:17 PM	Rural	male	Completed						yes	N	yes			yes	1	24	primary	married/living together	3	2	1 5	Cement		Burnt bricks with cement		Iron sheets		Uncovered pit latrine no slab		Protected public well/spring		30 minutes or longer	Fire wood		Self employed/own business		yes	yes	yes	Yes, but not very well	Yes, but not very well	Never	yes	yes	yes	1 5
187	1	3	May 7, 2017 6:26:20 PM	Rural	male	Completed						yes	Echeru	yes			no
188	1	3	May 7, 2017 6:26:27 PM	Rural	male	Completed						yes	B	yes			no
189	1	3	May 7, 2017 6:33:55 PM	Rural	male	Completed						yes	N	yes			no
190	1	3	May 7, 2017 6:26:23 PM	Rural	female	Completed						yes	Diciru	yes			no
191	1	3	May 7, 2017 6:26:23 PM	Rural	male	Completed						yes	K	yes			no
192	1	3	May 7, 2017 6:26:19 PM	Rural	male	Completed						yes	N	yes			no
193	1	3	May 7, 2017 6:33:24 PM	Rural	female	Completed						yes	A	yes			yes	1	36	primary	married/living together	4	1	11	Earth and Dung		Mud and poles		Iron sheets		Uncovered pit latrine no slab		Protected public well/spring		Less than 30 minutes	Fire wood		Farming		yes	yes	yes	Yes, but not very well	Yes, but not very well	Never	yes	yes	yes	3 5
194	1	3	May 7, 2017 6:26:13 PM	Rural	male	Completed						yes	N	yes			no
195	1	3	May 7, 2017 6:33:47 PM	Rural	female	Completed						yes	K	yes			no
196	1	3	May 7, 2017 6:26:10 PM	Rural	female	Completed						yes	Nabasirye	yes			no
197	1	3	May 7, 2017 6:34:00 PM	Rural	female	Completed						yes	N	yes			no
198	1	3	May 7, 2017 6:26:15 PM	Rural	female	Completed						yes	N	yes			no
199	1	3	May 7, 2017 6:26:24 PM	Rural	female	Completed						yes	Namwaje	yes			no
200	1	3	May 7, 2017 6:26:16 PM	Rural	male	Completed						yes	Z	yes			no
201	1	3	May 7, 2017 6:33:53 PM	Rural	female	Completed						yes	N	yes			no
202	1	3	May 7, 2017 6:26:22 PM	Rural	male	Completed						yes	N	yes			yes	1	22	primary	never married	2	1	1 2 5 9	Cement		Burnt bricks with cement		Iron sheets		Covered pit latrine w/ slab		vendor		Water on premises	Charcoal		Jua kali/informal		no	no	no	Yes, very well	Yes, very well	Never	yes	yes	yes	5
203	1	3	May 7, 2017 6:26:09 PM	Rural	male	Completed						yes	Lunkuse	yes			no
204	1	3	May 7, 2017 6:26:18 PM	Rural	male	Completed						yes	M	yes			yes	1	23	primary	never married	2	1	2 5 8	Cement		Burnt bricks with cement		Iron sheets		Uncovered pit latrine w/slab		Open public well/spring		Less than 30 minutes	Charcoal		Jua kali/informal		no	yes	yes	Yes, but not very well	Yes, but not very well	Never	yes	yes	yes	2
205	1	3	May 7, 2017 6:26:10 PM	Rural	male	Completed						yes	N	yes			yes	1	35	primary	married/living together	3	1	2 5	Earth and Dung		Burnt bricks with cement		Iron sheets		Uncovered pit latrine w/slab		Protected public well/spring		Less than 30 minutes	Fire wood		Casual/contract jobs		yes	yes	yes	No	No	Never	yes	yes	yes	1 5
206	1	3	May 7, 2017 6:26:13 PM	Rural	male	Completed						yes	Kisera	yes			no
207	1	3	May 7, 2017 6:26:22 PM	Rural	male	Completed						yes	Nakadde	yes			no
208	1	3	May 7, 2017 6:26:22 PM	Rural	male	Completed						yes	A	yes			no
209	1	3	May 7, 2017 6:26:15 PM	Rural	male	Completed						yes	N	yes			yes	1	26	secondary	married/living together	4	2	1 2 5	Cement		Burnt bricks with cement		Iron sheets		VIP latrine		Protected public well/spring		30 minutes or longer	Charcoal		Self employed/own business		yes	yes	yes	Yes, but not very well	Yes, but not very well	Never	yes	yes	yes	5
210	1	3	May 7, 2017 6:33:42 PM	Rural	female	Completed						yes	N	yes			yes	1	26	secondary	never married	3	2	5	Cement		Burnt bricks with cement		Iron sheets		Covered pit latrine no slab		Protected public well/spring		Less than 30 minutes	Fire wood		Casual/contract jobs		no	no	no	Yes, very well	Yes, very well	Never	yes	yes	yes	1 2 4
211	1	3	May 7, 2017 6:26:21 PM	Rural	female	Completed						yes	A	yes			no
212	1	3	May 7, 2017 6:26:17 PM	Rural	male	Completed						yes	B	yes			yes	1	25	secondary	married/living together	2	2	2 5 9	Cement		Burnt bricks with cement		Iron sheets		Uncovered pit latrine no slab		Protected public well/spring		30 minutes or longer	Charcoal		Self employed/own business		no	yes	yes	Yes, very well	Yes, very well	Never	yes	yes	yes	5
213	1	3	May 7, 2017 6:26:26 PM	Rural	male	Completed						yes	N	yes			no
214	1	3	May 7, 2017 6:33:46 PM	Rural	male	Completed						yes	N	yes			no
215	1	3	May 7, 2017 6:26:14 PM	Rural	male	Completed						yes	M	yes			yes	1	25	primary	married/living together	2	1	2 5 9	Earth/Sand		Burnt bricks with cement		Iron sheets		Uncovered pit latrine w/slab		Protected public well/spring		30 minutes or longer	Charcoal		Self employed/own business		no	no	no	Yes, but not very well	Yes, but not very well	Never	yes	yes	yes	2 3 5
216	1	3	May 7, 2017 6:26:18 PM	Rural	female	Completed						yes	N	yes			yes	1	22	primary	separated	3	2	5	Earth and Dung		Burnt bricks with mud		Iron sheets		Uncovered pit latrine no slab		Protected public well/spring		30 minutes or longer	Fire wood		Farming		yes	no	no	Yes, but not very well	Yes, but not very well	Never	yes	yes	yes	5
217	1	3	May 7, 2017 6:26:24 PM	Rural	male	Completed						yes	N	yes			yes	1	38	primary	married/living together	4	4	2 8	Earth and Dung		Mud and poles		Iron sheets		Uncovered pit latrine no slab		Borehole in yard/plot		Less than 30 minutes	Fire wood		Casual/contract jobs		yes	no	no	Yes, but not very well	Yes, but not very well	Never	yes	no	yes	5
218	1	3	May 7, 2017 6:26:25 PM	Rural	male	Completed						yes	O	yes			no
219	1	3	May 7, 2017 6:33:52 PM	Rural	male	Completed						yes	N	yes			no
220	1	3	May 7, 2017 6:26:11 PM	Rural	male	Completed						yes	N	yes			yes	1	28	secondary	married/living together	2	1	1 2 3 5 9	Cement		Burnt bricks with cement		Iron sheets		Uncovered pit latrine w/slab		Protected public well/spring		30 minutes or longer	Charcoal		Self employed/own business		no	yes	yes	Yes, very well	Yes, very well	Never	yes	no	yes	1 5
221	4	4	May 11, 2017 10:13:30 PM	Urban	male	Completed						yes	N	yes			yes	1	28	secondary	married/living together	2	1	5	Cement		Burnt bricks with cement		Iron sheets		Uncovered pit latrine no slab		Public borehole		Less than 30 minutes	Charcoal		Casual/contract jobs		yes	no	no	Yes, but not very well	Yes, but not very well	Never	yes	yes	yes	5
222	4	4	May 11, 2017 10:09:48 PM	Urban	male	Completed						yes	N	yes			no
223	4	4	May 11, 2017 10:07:13 PM	Rural	female	Completed						yes	N	yes			no
224	4	4	May 11, 2017 10:09:49 PM	Urban	male	Completed						yes	N	yes			no
225	4	4	May 12, 2017 9:40:10 AM	Urban	male	Completed						yes	N	yes			no
226	4	4	May 11, 2017 10:30:14 PM	Urban	male	Completed						yes	N	yes			yes	1	24	secondary	married/living together	3	2	2 5	Cement		Burnt bricks with cement		Iron sheets		Covered pit latrine no slab		Public borehole		30 minutes or longer	Charcoal		Spousal support		no	no	no	Yes, very well	Yes, very well	Never	yes	yes	yes	1 2 5
227	4	4	May 11, 2017 10:30:18 PM	Urban	male	Completed						yes	S	yes			no
228	4	4	May 12, 2017 9:40:07 AM	Urban	female	Completed						yes	N	yes			no
229	4	4	May 11, 2017 10:11:50 PM	Urban	male	Completed						yes	N	yes			no
230	4	4	May 11, 2017 10:13:38 PM	Urban	male	Completed						yes	M	yes			yes	2	33	secondary	married/living together	4	2	2 9	Cement		Un-burnt bricks with plaster		Iron sheets		Uncovered pit latrine no slab		Public borehole		Less than 30 minutes	Charcoal		Casual/contract jobs		no	no	no	Yes, but not very well	Yes, but not very well	Never	yes	yes	yes	1 2 5
230	4	4	May 11, 2017 10:13:38 PM	Urban	male	Completed						yes	M	yes			yes	2	33	secondary	married/living together	4	2	2 9	Cement		Un-burnt bricks with plaster		Iron sheets		Uncovered pit latrine no slab		Public borehole		Less than 30 minutes	Charcoal		Casual/contract jobs		no	no	no	Yes, but not very well	Yes, but not very well	Never	yes	yes	yes	1 2 5
231	4	4	May 11, 2017 10:09:42 PM	Urban	male	Completed						yes	B	yes			no
232	4	4	May 12, 2017 9:40:08 AM	Urban	male	Completed						yes	N	yes			no
233	4	4	May 11, 2017 10:11:39 PM	Urban	male	Completed						yes	N	yes			no
234	4	4	May 11, 2017 10:07:09 PM	Urban	male	Completed						yes	N	yes			no
235	4	4	May 11, 2017 10:09:45 PM	Urban	female	Completed						yes	N	yes			no
236	4	4	May 11, 2017 10:30:20 PM	Urban	male	Completed						yes	N	yes			no
237	4	4	May 11, 2017 10:30:13 PM	Urban	male	Completed						yes	N	yes			yes	1	28	primary	married/living together	4	2	5 9	Cement		Burnt bricks with cement		Iron sheets		Uncovered pit latrine w/slab		Public borehole		Less than 30 minutes	Charcoal		Jua kali/informal		yes	yes	yes	Yes, but not very well	Yes, but not very well	Never	yes	yes	yes	1 2 5
238	4	4	May 12, 2017 9:40:10 AM	Urban	male	Completed						yes	N	yes			no
239	4	4	May 11, 2017 10:13:25 PM	Urban	male	Completed						yes	N	yes			no
240	4	4	May 11, 2017 10:13:48 PM	Urban	male	Completed						yes	W	yes			no
241	4	4	May 11, 2017 10:30:20 PM	Urban	male	Completed						yes	N	yes			no
242	4	4	May 11, 2017 10:09:41 PM	Urban	male	Completed						yes	N	yes			yes	1	26	secondary	married/living together	2	1	2 5	Earth/Sand		Un-burnt bricks		Iron sheets		Uncovered pit latrine no slab		Public borehole		Less than 30 minutes	Charcoal		Self employed/own business		yes	no	no	No	No	Never	yes	yes	yes	1 2 3
243	4	4	May 11, 2017 10:30:19 PM	Urban	male	Completed						yes	N	yes			no
244	4	4	May 12, 2017 9:40:09 AM	Urban	male	Completed						yes	N	yes			no
245	4	4	May 11, 2017 10:09:40 PM	Urban	female	Completed						yes	N	yes			yes	1	30	secondary	widowed	4	1	1 2 3 4 5 9	Cement		Un-burnt bricks with plaster		Iron sheets		Covered pit latrine w/ slab		Public borehole		Less than 30 minutes	Charcoal		Self employed/own business		yes	yes	yes	Yes, but not very well	Yes, but not very well	Sometimes	yes	yes	yes	1 2 3 5
246	4	4	May 11, 2017 10:11:49 PM	Urban	male	Completed						yes	N	yes			yes	1	22	secondary	married/living together	4	3	2 5 9	Cement		Burnt bricks with cement		Iron sheets		Uncovered pit latrine no slab		Borehole in yard/plot		30 minutes or longer	Charcoal		Casual/contract jobs		no	no	yes	Yes, very well	Yes, very well	Never	yes	yes	yes	2
247	4	4	May 11, 2017 10:30:21 PM	Urban	male	Completed						yes	N	yes			no
248	4	4	May 11, 2017 10:07:09 PM	Urban	male	Completed						yes	N	yes			no
249	4	4	May 11, 2017 10:07:10 PM	Rural	male	Completed						yes	N	yes			no
250	4	4	May 11, 2017 10:09:50 PM	Urban	male	Completed						yes	N	yes			yes	1	23	primary	married/living together	3	2	2 9	Cement		Un-burnt bricks		Iron sheets		Uncovered pit latrine no slab		Public borehole		Less than 30 minutes	Fire wood		Farming		yes	no	no	No	No	Never	no
251	4	4	May 11, 2017 10:13:41 PM	Urban	male	Completed						yes	N	yes			no
252	4	4	May 11, 2017 10:11:46 PM	Urban	male	Completed						yes	N	yes			yes	1	18	primary	married/living together	1	1	5	Cement		Burnt bricks with cement		Iron sheets		Covered pit latrine no slab		Borehole in yard/plot		Less than 30 minutes	Charcoal		Casual/contract jobs		no	yes	yes	Yes, very well	Yes, very well	Never	yes	yes	yes	2
253	4	4	May 11, 2017 10:13:43 PM	Urban	male	Completed						yes	N	yes			no
254	4	4	May 11, 2017 10:07:11 PM	Rural	male	Completed						yes	N	yes			yes	1	17	primary	married/living together	1	1	11	Cement		Burnt bricks with cement		Iron sheets		Uncovered pit latrine no slab		Public borehole		Less than 30 minutes	Charcoal		Self employed/own business		yes	no	no	Yes, but not very well	Yes, but not very well	Never	no
255	4	4	May 11, 2017 10:09:38 PM	Urban	female	Completed						yes	N	yes			no
256	4	4	May 12, 2017 9:40:12 AM	Urban	female	Completed						yes	N	yes			no
257	4	4	May 11, 2017 10:09:46 PM	Urban	female	Completed						yes	N	yes			no
258	4	4	May 11, 2017 10:11:41 PM	Urban	female	Completed						yes	N	yes			no
259	4	4	May 11, 2017 10:09:39 PM	Urban	male	Completed						yes	N	yes			no
260	4	4	May 11, 2017 10:13:34 PM	Urban	female	Completed						yes	N	yes			no
261	4	4	May 12, 2017 9:40:11 AM	Urban	male	Completed						yes	N	yes			no
262	4	4	May 11, 2017 10:13:31 PM	Urban	male	Completed						yes	N	yes			no
263	4	4	May 11, 2017 10:11:40 PM	Urban	male	Completed						yes	N	yes			yes	1	40	none/nursery	married/living together	2	1	1 3 5 9	Cement		Burnt bricks with cement		Iron sheets		Covered pit latrine no slab		Borehole in yard/plot		Less than 30 minutes	Charcoal		Farming		yes	no	yes	No	No	Never	yes	yes	yes	2
264	4	4	May 12, 2017 9:40:09 AM	Urban	male	Completed						yes	N	yes			no
265	4	4	May 11, 2017 10:30:10 PM	Urban	male	Completed						yes	N	yes			no
266	4	4	May 11, 2017 10:11:43 PM	Urban	female	Completed						yes	N	yes			yes	1	30	primary	separated	5	4	2 5 9	Cement		Burnt bricks with cement		Iron sheets		Covered pit latrine no slab		Borehole in yard/plot		Less than 30 minutes	Fire wood		Self employed/own business		no	yes	yes	Yes, very well	Yes, very well	Never	yes	yes	yes	2
267	4	4	May 11, 2017 10:09:43 PM	Urban	male	Completed						yes	N	yes			no
268	4	4	May 11, 2017 10:13:46 PM	Urban	female	Completed						yes	N	yes			yes	1	45	none/nursery	divorced	6	4	1 3 5 9	Cement		Burnt bricks with cement		Iron sheets		Uncovered pit latrine w/slab		Public borehole		Less than 30 minutes	Charcoal		Self employed/own business		no	yes	yes	No	No	Never	yes	yes	yes	5
269	4	4	May 11, 2017 10:30:17 PM	Urban	male	Completed						yes	M	yes			no
270	4	4	May 11, 2017 10:07:12 PM	Urban	male	Completed						yes	N	yes			no
271	4	4	May 11, 2017 10:09:51 PM	Urban	female	Completed						yes	N	yes			no
272	4	4	May 11, 2017 10:07:13 PM	Urban	male	Completed						yes	N	yes			no
273	4	4	May 11, 2017 10:11:47 PM	Urban	female	Completed						yes	M	yes			no
274	4	4	May 11, 2017 10:07:12 PM	Urban	male	Completed						yes	N	yes			no
275	4	4	May 11, 2017 10:07:14 PM	Urban	female	Completed						yes	N	yes			no
276	4	4	May 11, 2017 10:07:10 PM	Urban	female	Completed						yes	N	yes			no
277	4	4	May 12, 2017 9:40:08 AM	Urban	female	Completed						yes	N	yes			no
278	4	4	May 11, 2017 10:30:16 PM	Urban	female	Completed						yes	K	yes			yes	1	42	secondary	widowed	2	2	2 5	Cement		Burnt bricks with cement		Iron sheets		Covered pit latrine w/ slab		Public borehole		Less than 30 minutes	Charcoal		Casual/contract jobs		yes	no	no	Yes, very well	Yes, very well	Never	yes	yes	yes	1 5
279	4	4	May 11, 2017 10:11:48 PM	Urban	male	Completed						yes	N	yes			no
280	4	4	May 11, 2017 10:11:44 PM	Urban	male	Completed						yes	W	yes			no
281	4	5	May 12, 2017 4:19:09 PM	Urban	male	Completed						yes	Nakidde	yes			no
282	4	5	May 12, 2017 4:19:16 PM	Urban	female	Completed						yes	K	yes			no
283	4	5	May 12, 2017 4:20:02 PM	Urban	female	Completed						yes	Namuribu	yes			no
284	4	5	May 12, 2017 4:19:46 PM	Urban	male	Completed						yes	Awuma	yes			no
285	4	5	May 12, 2017 4:19:07 PM	Urban	male	Completed						yes	Adar	yes			yes	1	19	primary	married/living together	1	1	5	Cement		Burnt bricks with cement		Iron sheets		Uncovered pit latrine w/slab		Piped to yard/plot		Less than 30 minutes	Charcoal		Other (Specify):	Unemployed	no	no	yes	No	No	Never	yes	yes	yes	3
286	4	5	May 12, 2017 4:19:56 PM	Urban	male	Completed						yes	Nakitende	yes			no
287	4	5	May 12, 2017 4:19:52 PM	Urban	male	Completed						yes	Nakirijja	yes			no
288	4	5	May 12, 2017 4:19:49 PM	Urban	female	Completed						yes	Bukirwa	yes			no
289	4	5	May 12, 2017 4:19:58 PM	Urban	male	Completed						yes	Nalubowa	yes			no
290	4	5	May 12, 2017 4:19:05 PM	Urban	male	Completed						yes	Nakintu	yes			no
291	4	5	May 12, 2017 4:19:48 PM	Urban	male	Completed						yes	Nabiwemba	yes			no
292	4	5	May 12, 2017 4:19:05 PM	Urban	male	Completed						yes	Gokyalya	yes			no
293	4	5	May 12, 2017 4:19:55 PM	Urban	male	Completed						yes	Nakayima	yes			no
294	4	5	May 12, 2017 4:18:59 PM	Urban	male	Completed						yes	Namatovu	yes			yes	1	20	secondary	married/living together	1	1	1 2 3 5 9	Cement		Cement blocks		Iron sheets		VIP latrine		Piped - into house		Water on premises	Charcoal		Self employed/own business		no	yes	yes	Yes, very well	Yes, very well	Never	yes	yes	yes	3
295	4	5	May 12, 2017 4:19:08 PM	Urban	male	Completed						yes	Kyomugisha	yes			no
296	4	5	May 12, 2017 4:19:45 PM	Urban	male	Completed						yes	Nakintu	yes			no
297	4	5	May 12, 2017 4:20:00 PM	Urban	male	Completed						yes	Nankya	yes			no
298	4	5	May 12, 2017 4:19:56 PM	Urban	male	Completed						yes	Nambasa	yes			no
299	4	5	May 12, 2017 4:19:05 PM	Urban	male	Completed						yes	Obwiro	yes			yes	1	26	University	married/living together	2	1	1 2 3 5 9	Cement		Burnt bricks with cement		Iron sheets		Uncovered pit latrine w/slab		Public borehole		Less than 30 minutes	Charcoal		Self employed/own business		yes	yes	yes	Yes, very well	Yes, very well	Everyday	yes	yes	yes	1 2 3
300	4	5	May 12, 2017 4:20:01 PM	Urban	male	Completed						yes	Nawati	yes			no
301	4	5	May 12, 2017 4:19:54 PM	Urban	female	Completed						yes	Nabatanzi	yes			no
302	4	5	May 12, 2017 4:19:01 PM	Urban	male	Completed						yes	Bilungi	yes			yes	1	23	secondary	married/living together	4	3	5	Cement		Cement blocks		Iron sheets		Uncovered pit latrine w/slab		Public borehole		Less than 30 minutes	Charcoal		Self employed/own business		no	yes	yes	Yes, but not very well	Yes, but not very well	Never	yes	yes	yes	1
303	4	5	May 12, 2017 4:18:57 PM	Urban	male	Completed						yes	Naboosa	yes			no
304	4	5	May 12, 2017 4:19:57 PM	Urban	male	Completed						yes	Namwanse	yes			no
305	4	5	May 12, 2017 4:19:47 PM	Urban	male	Completed						yes	Nabukeera	yes			no
306	4	5	May 12, 2017 4:19:04 PM	Urban	male	Completed						yes	Mrs	yes			no
307	4	5	May 12, 2017 4:19:02 PM	Urban	female	Completed						yes	Nakasagga	yes			no
308	4	5	May 12, 2017 4:19:50 PM	Urban	male	Completed						yes	Nabakooza	yes			yes	1	20	secondary	married/living together	1	1	11	Earth and Dung		Burnt bricks with cement		Iron sheets		Uncovered pit latrine w/slab		Public borehole		30 minutes or longer	Charcoal		Casual/contract jobs		no	yes	yes	Yes, very well	Yes, very well	Never	yes	yes	yes	1 5 99
309	4	5	May 12, 2017 4:19:04 PM	Urban	male	Completed						yes	Kabanda	yes			yes	2	27	primary	married/living together	2	2	2 5	Earth/Sand		Burnt bricks with cement		Iron sheets		Uncovered pit latrine w/slab		Public borehole		30 minutes or longer	Charcoal		Self employed/own business		yes	yes	yes	Yes, but not very well	Yes, but not very well	Never	yes	yes	yes	3 5
309	4	5	May 12, 2017 4:19:04 PM	Urban	male	Completed						yes	Kabanda	yes			yes	2	27	primary	married/living together	2	2	2 5	Earth/Sand		Burnt bricks with cement		Iron sheets		Uncovered pit latrine w/slab		Public borehole		30 minutes or longer	Charcoal		Self employed/own business		yes	yes	yes	Yes, but not very well	Yes, but not very well	Never	yes	yes	yes	3 5
310	4	5	May 12, 2017 4:19:59 PM	Urban	male	Completed						yes	Nakaayi	yes			no
311	4	5	May 12, 2017 4:19:09 PM	Urban	male	Completed						yes	Nakamatte	yes			no
312	4	5	May 12, 2017 4:19:51 PM	Urban	female	Completed						yes	Babirye	yes			yes	1	37	none/nursery	widowed	3	2	1 3 5 10	Cement		Burnt bricks with cement		Iron sheets		Uncovered pit latrine w/slab		Public borehole		30 minutes or longer	Charcoal		Self employed/own business		no	yes	yes	No	No	Never	yes	no	yes	1 99
313	4	5	May 12, 2017 4:19:06 PM	Urban	female	Completed						yes	Nakawuka	yes			no
314	4	5	May 12, 2017 4:19:03 PM	Urban	male	Completed						yes	Nabidogo	yes			no
315	4	5	May 12, 2017 4:19:48 PM	Urban	male	Completed						yes	Lumunye	yes			yes	1	28	secondary	married/living together	2	1	1 2 3 5 9	Cement		Burnt bricks with cement		Iron sheets		Covered pit latrine w/ slab		Public borehole		30 minutes or longer	Charcoal		Self employed/own business		yes	yes	yes	Yes, very well	Yes, very well	Sometimes	yes	yes	yes	3 5
316	4	5	May 12, 2017 4:19:10 PM	Urban	male	Completed						yes	Kantilama	yes			yes	1	20	secondary	married/living together	1	1	1 2 5	Cement		Cement blocks		Iron sheets		Uncovered pit latrine w/slab		Piped to yard/plot		Less than 30 minutes	Charcoal		Other (Specify):	Unemployed	no	no	no	Yes, very well	Yes, very well	Sometimes	yes	yes	yes	3
317	4	5	May 12, 2017 4:20:02 PM	Urban	male	Completed						yes	Nabajwe	yes			no
318	4	5	May 12, 2017 4:19:59 PM	Urban	male	Completed						yes	Nalwanga	yes			no
319	4	5	May 12, 2017 4:19:08 PM	Urban	male	Completed						yes	Mrs	yes			no
320	4	5	May 12, 2017 4:19:55 PM	Urban	male	Completed						yes	Nabwami	yes			no
321	4	5	May 12, 2017 4:20:04 PM	Urban	male	Completed						yes	Naggwa	yes			no
322	4	5	May 12, 2017 4:19:01 PM	Urban	male	Completed						yes	Nanyonjo	yes			no
323	4	5	May 12, 2017 4:20:03 PM	Urban	female	Completed						yes	Mutiibwa	yes			no
324	4	5	May 12, 2017 4:19:53 PM	Urban	male	Completed						yes	Nankya	yes			yes	1	19	secondary	married/living together	1	1	5	Cement		Burnt bricks with cement		Iron sheets		Uncovered pit latrine w/slab		Public borehole		30 minutes or longer	Charcoal		Casual/contract jobs		no	no	no	Yes, but not very well	Yes, but not very well	Never	yes	yes	yes	99
325	4	5	May 12, 2017 4:19:00 PM	Urban	male	Completed						yes	Nagayi	yes			no
326	4	5	May 12, 2017 4:19:05 PM	Urban	female	Completed						yes	Sanyu	yes			no
327	4	6	May 13, 2017 7:03:02 PM	Urban	male	Completed						yes	N	yes			yes	1	24	secondary	married/living together	2	1	1 2 5	Cement		Burnt bricks with cement		Iron sheets		VIP latrine		Public borehole		Less than 30 minutes	Charcoal		Self employed/own business		yes	no	yes	Yes, very well	Yes, very well	Sometimes	yes	yes	yes	3
328	4	6	May 14, 2017 7:57:05 PM	Urban	male	Completed						yes	Shakirah	yes			no
329	4	6	May 12, 2017 3:00:34 PM	Urban	male	Completed						yes	Christine	yes			no
330	4	6	May 13, 2017 7:03:05 PM	Urban	male	Completed						yes	M	yes			yes	1	16	primary	separated	1	1	1 2 5	Cement		Burnt bricks with cement		Iron sheets		Covered pit latrine w/ slab		Public borehole		Less than 30 minutes	Fire wood		Domestic work		no	yes	yes	No	No	Never	yes	no	yes	3
331	4	6	May 13, 2017 7:03:02 PM	Urban	male	Completed						yes	N	yes			no
332	4	6	May 14, 2017 7:56:58 PM	Urban	male	Completed						yes	Hajara	yes			no
333	4	6	May 13, 2017 7:03:07 PM	Urban	male	Completed						yes	N	yes			no
334	4	6	May 12, 2017 3:00:33 PM	Urban	male	Completed						yes	Mariam	yes			yes	1	24	primary	married/living together	4	1	1 2 5	Cement		Burnt bricks with cement		Iron sheets		Covered pit latrine w/ slab		Borehole in yard/plot		Less than 30 minutes	Charcoal		Casual/contract jobs		yes	yes	yes	No	No	Never	yes	yes	yes	2
335	4	6	May 14, 2017 7:56:51 PM	Urban	female	Completed						yes	Maria	yes			no
336	4	6	May 14, 2017 7:56:55 PM	Urban	male	Completed						yes	Safinah	yes			no
337	4	6	May 13, 2017 7:03:01 PM	Urban	male	Completed						yes	N	yes			no
338	4	6	May 14, 2017 7:57:07 PM	Urban	female	Completed						yes	Nabanja	yes			no
339	4	6	May 12, 2017 3:31:57 PM	Urban	male	Completed						yes	Agness	yes			no
340	4	6	May 12, 2017 3:00:28 PM	Urban	male	Completed						yes	Scovia	yes			yes	1	30	primary	married/living together	8	2	2 5	Cement		Burnt bricks with cement		Iron sheets		Covered pit latrine w/ slab		Borehole in yard/plot		Less than 30 minutes	Charcoal		Self employed/own business		yes	yes	yes	No	No	Never	yes	yes	yes	2 3
341	4	6	May 13, 2017 7:03:03 PM	Urban	female	Completed						yes	N	yes			no
342	4	6	May 12, 2017 3:32:01 PM	Urban	male	Completed						yes	Lydia	yes			yes	1	26	primary	married/living together	3	1	2 5	Cement		Burnt bricks with cement		Iron sheets		Covered pit latrine w/ slab		Public tap/standpipe		Less than 30 minutes	Fire wood		Self employed/own business		no	yes	yes	Yes, but not very well	Yes, but not very well	Never	yes	yes	yes	1
343	4	6	May 12, 2017 3:00:25 PM	Urban	male	Completed						yes	Brenda	yes			yes	1	23	primary	married/living together	1	1	1 2 9	Cement		Burnt bricks with cement		Iron sheets		Covered pit latrine w/ slab		Protected public well/spring		Less than 30 minutes	Charcoal		Self employed/own business		yes	yes	yes	No	No	Never	no
344	4	6	May 12, 2017 3:31:53 PM	Urban	male	Completed						yes	Grace	yes			no
345	4	6	May 14, 2017 7:57:02 PM	Urban	female	Completed						yes	Swabrah	yes			no
346	4	6	May 13, 2017 7:03:08 PM	Urban	female	Completed						yes	N	yes			yes	1	20	secondary	separated	2	1	1 2 5	Cement		Burnt bricks with cement		Iron sheets		Covered pit latrine w/ slab		Public tap/standpipe		Water on premises	Charcoal		Self employed/own business		no	yes	yes	Yes, but not very well	Yes, but not very well	Never	yes	yes	yes	3 5
347	4	6	May 12, 2017 3:31:55 PM	Urban	male	Completed						yes	Jane	yes			yes	1	18	secondary	married/living together	1	1	2 5	Cement		Burnt bricks with cement		Iron sheets		Covered pit latrine w/ slab		Public borehole		Less than 30 minutes	Charcoal		Self employed/own business		no	yes	yes	Yes, very well	Yes, very well	Sometimes	yes	yes	yes	99
348	4	6	May 12, 2017 3:00:32 PM	Urban	male	Completed						yes	Hawah	yes			no
349	4	6	May 12, 2017 3:31:55 PM	Urban	male	Completed						yes	Pelsu	yes			no
350	4	6	May 12, 2017 3:00:25 PM	Urban	female	Completed						yes	Shamim	yes			no
351	4	6	May 12, 2017 3:31:58 PM	Urban	male	Completed						yes	Gorreti	yes			no
352	4	6	May 12, 2017 3:00:27 PM	Urban	male	Completed						yes	Nakatudde	yes			no
353	4	6	May 12, 2017 3:31:56 PM	Urban	male	Completed						yes	Ntahiya	yes			yes	1	23	secondary	married/living together	2	1	2 5	Cement		Burnt bricks with cement		Iron sheets		Covered pit latrine w/ slab		Public tap/standpipe		Less than 30 minutes	Charcoal		Self employed/own business		no	yes	yes	Yes, but not very well	Yes, but not very well	Never	yes	yes	yes	99
354	4	6	May 12, 2017 3:31:54 PM	Urban	male	Completed						yes	Saphia	yes			no
355	4	6	May 13, 2017 7:03:06 PM	Urban	male	Completed						yes	N	yes			no
356	4	6	May 12, 2017 3:31:52 PM	Urban	male	Completed						yes	Madina	yes			no
357	4	6	May 13, 2017 7:03:04 PM	Urban	female	Completed						yes	L	yes			no
358	4	6	May 12, 2017 3:00:28 PM	Urban	male	Completed						yes	Annete	yes			yes	1	22	secondary	married/living together	1	1	1 2 3 5	Cement		Burnt bricks with cement		Iron sheets		Covered pit latrine w/ slab		Borehole in yard/plot		Less than 30 minutes	Charcoal		Self employed/own business		yes	yes	yes	Yes, very well	Yes, very well	Never	no
359	4	6	May 14, 2017 7:57:08 PM	Urban	male	Completed						yes	Judith	yes			no
360	4	6	May 13, 2017 7:03:09 PM	Urban	male	Completed						yes	N	yes			yes	1	24	secondary	married/living together	1	1	1 2 5	Cement		Burnt bricks with cement		Iron sheets		Covered pit latrine w/ slab		Public tap/standpipe		Water on premises	Charcoal		Self employed/own business		no	yes	yes	Yes, but not very well	Yes, but not very well	Never	yes	yes	yes	3 5
361	4	6	May 12, 2017 3:31:59 PM	Urban	male	Completed						yes	Fahima	yes			no
362	4	6	May 14, 2017 7:56:53 PM	Urban	female	Completed						yes	Nabavubi	yes			no
363	4	6	May 12, 2017 3:00:30 PM	Urban	female	Completed						yes	Dinner	yes			no
364	4	6	May 12, 2017 3:00:29 PM	Urban	female	Completed						yes	Agness	yes			no
365	4	6	May 14, 2017 7:57:01 PM	Urban	male	Completed						yes	Nakimbugwe	yes			yes	1	38	primary	married/living together	3	2	1 2 10	Cement		Cement blocks		Iron sheets		VIP latrine		Borehole in yard/plot		Water on premises	Charcoal		Casual/contract jobs		yes	yes	yes	Yes, but not very well	Yes, but not very well	Never	yes	yes	yes	5
366	4	6	May 12, 2017 3:00:35 PM	Urban	male	Completed						yes	Proscovia	yes			no
367	1	7	May 7, 2017 8:00:16 PM	Urban	male	Completed						yes	Nassali	yes			no
368	1	7	May 7, 2017 10:45:35 AM	Rural	male	Completed						yes	Nabukenya	yes			no
369	1	7	May 7, 2017 8:00:15 PM	Urban	male	Completed						yes	Nagginda	yes			no
370	1	7	May 7, 2017 10:45:34 AM	Rural	male	Completed						yes	Namutebi	yes			no
371	1	7	May 7, 2017 8:00:19 PM	Urban	male	Completed						yes	Kawala	yes			no
372	1	7	May 7, 2017 10:45:37 AM	Rural	male	Completed						yes	Mukyala Elvis	yes			no
373	1	7	May 7, 2017 8:01:06 PM	Rural	female	Completed						yes	M Nalukwago	yes			no
374	1	7	May 7, 2017 10:45:28 AM	Rural	male	Completed						yes	Nabakka	yes			no
375	1	7	May 7, 2017 10:45:28 AM	Rural	female	Completed						yes	Nakaiza	yes			no
376	1	7	May 7, 2017 8:01:06 PM	Rural	male	Completed						yes	Ndyabilime	yes			yes	1	23	primary	married/living together	1	1	1 2 5	Cement		Burnt bricks with mud		Iron sheets		Covered pit latrine no slab		Public tap/standpipe		Less than 30 minutes	Charcoal		Casual/contract jobs		no	no	no	Yes, but not very well	Yes, but not very well	Never	yes	yes	yes	1 2
377	1	7	May 7, 2017 10:45:29 AM	Rural	female	Completed						yes	Kisaakye	yes			yes	1	21	primary	widowed	2	1	2 5	Cement		Burnt bricks with cement		Iron sheets		Covered pit latrine no slab		Protected public well/spring		Less than 30 minutes	Charcoal		Parental support		no	no	no	Yes, but not very well	Yes, but not very well	Never	yes	yes	yes	1
378	1	7	May 7, 2017 10:45:33 AM	Rural	female	Completed						yes	Aziz	yes			no
379	1	7	May 7, 2017 10:45:34 AM	Rural	male	Completed						yes	Nantaba	yes			no
380	1	7	May 7, 2017 10:44:04 AM	Urban	male	Completed						yes	Nanteza	yes			no
381	1	7	May 7, 2017 10:44:08 AM	Urban	female	Completed						yes	Nanyonga	yes			no
382	1	7	May 7, 2017 10:44:07 AM	Urban	male	Completed						yes	Musubika	yes			no
383	1	7	May 7, 2017 10:44:09 AM	Urban	male	Completed						yes	Nabirye	yes			no
384	1	7	May 7, 2017 10:44:12 AM	Urban	male	Completed						yes	N	yes			yes	1	25	secondary	married/living together	4	2	1 2 3 5 9	Cement		Burnt bricks with cement		Iron sheets		Uncovered pit latrine w/slab		Protected public well/spring		30 minutes or longer	Charcoal		Self employed/own business		no	yes	yes	Yes, very well	Yes, very well	Never	yes	yes	yes	99
385	1	7	May 7, 2017 10:45:31 AM	Rural	female	Completed						yes	Nakibengo	yes			no
386	1	7	May 7, 2017 10:44:01 AM	Urban	female	Completed						yes	Wandera	yes			no
387	1	7	May 7, 2017 8:00:15 PM	Urban	male	Completed						yes	Namakula	yes			no
388	1	7	May 7, 2017 10:45:27 AM	Rural	female	Completed						yes	Nalukwago	yes			no
389	1	7	May 7, 2017 8:01:08 PM	Rural	male	Completed						yes	Namulinde	yes			yes	1	30	secondary	married/living together	4	1	1 2 5 8 9	Cement		Burnt bricks with cement		Iron sheets		Covered pit latrine no slab		Protected public well/spring		30 minutes or longer	Charcoal		Jua kali/informal		no	no	no	Yes, very well	Yes, very well	Never	yes	yes	yes	1 2 3
390	1	7	May 7, 2017 10:44:08 AM	Urban	female	Completed						yes	Babirye	yes			yes	1	25	vocational	separated	2	2	1 5	Cement		Burnt bricks with cement		Iron sheets		Uncovered pit latrine w/slab		Public borehole		30 minutes or longer	Charcoal		Self employed/own business		no	yes	yes	Yes, very well	Yes, very well	Never	yes	yes	yes	1
391	1	7	May 7, 2017 8:00:20 PM	Urban	female	Completed						yes	Nangobi	yes			no
392	1	7	May 7, 2017 10:44:05 AM	Urban	male	Completed						yes	Nagwovuma	yes			no
393	1	7	May 7, 2017 8:00:20 PM	Urban	male	Completed						yes	Salimbe	yes			yes	2	19	secondary	married/living together	2	2	1 2 3 5 9	Cement		Burnt bricks with cement		Iron sheets		Uncovered pit latrine w/slab		Piped to yard/plot		Less than 30 minutes	Charcoal		Self employed/own business		no	no	no	Yes, very well	Yes, very well	Never	yes	yes	yes	1 2 99
393	1	7	May 7, 2017 8:00:20 PM	Urban	male	Completed						yes	Salimbe	yes			yes	2	19	secondary	married/living together	2	2	1 2 3 5 9	Cement		Burnt bricks with cement		Iron sheets		Uncovered pit latrine w/slab		Piped to yard/plot		Less than 30 minutes	Charcoal		Self employed/own business		no	no	no	Yes, very well	Yes, very well	Never	yes	yes	yes	1 2 99
394	1	7	May 7, 2017 8:01:10 PM	Rural	male	Completed						yes	Kiranji	yes			no
395	1	7	May 7, 2017 10:44:05 AM	Urban	female	Completed						yes	Namubiru	yes			no
396	1	7	May 7, 2017 8:01:17 PM	Rural	male	Completed						yes	Mirembe	yes			yes	1	23	primary	married/living together	1	1	1 2 3 5 9	Cement		Burnt bricks with cement		Iron sheets		Covered pit latrine no slab		tanker truck		Less than 30 minutes	Charcoal		Self employed/own business		no	no	no	Yes, but not very well	Yes, but not very well	Never	yes	yes	yes	1 2 3
397	1	7	May 7, 2017 10:44:04 AM	Urban	male	Completed						yes	Nakawooya	yes			yes	1	27	secondary	married/living together	2	1	1 2 3 5 9	Cement		Burnt bricks with cement		Iron sheets		Uncovered pit latrine w/slab		vendor		30 minutes or longer	Fire wood		Self employed/own business		no	yes	yes	Yes, very well	Yes, very well	Never	yes	yes	yes	99
398	1	7	May 7, 2017 10:44:10 AM	Urban	male	Completed						yes	Babirye	yes			no
399	1	7	May 7, 2017 8:01:08 PM	Rural	male	Completed						yes	Nabagala	yes			no
400	1	7	May 7, 2017 8:00:13 PM	Urban	male	Completed						yes	Naggwa	yes			no
401	1	7	May 7, 2017 10:44:02 AM	Urban	male	Completed						yes	Awino	yes			no
402	1	7	May 7, 2017 8:01:15 PM	Rural	female	Completed						yes	Nakayima	yes			no
403	1	7	May 7, 2017 10:45:35 AM	Rural	male	Completed						yes	Nakabuye	yes			no
404	1	7	May 7, 2017 8:01:13 PM	Rural	female	Completed						yes	Jaja	yes			no
405	1	7	May 7, 2017 8:00:24 PM	Urban	male	Completed						yes	Nakayiza	yes			no
406	1	7	May 7, 2017 8:01:12 PM	Rural	female	Completed						yes	Nambaziira	yes			no
407	1	7	May 7, 2017 10:44:02 AM	Urban	male	Completed						yes	Naggawa	yes			no
408	1	7	May 7, 2017 10:44:11 AM	Urban	male	Completed						yes	Naluyima	yes			yes	1	28	secondary	married/living together	3	2	1 2 3 5 9	Cement		Burnt bricks with cement		Iron sheets		Uncovered pit latrine w/slab		Protected public well/spring		30 minutes or longer	Charcoal		Self employed/own business		no	yes	yes	Yes, very well	Yes, very well	Sometimes	yes	yes	yes	2
409	1	7	May 7, 2017 8:00:16 PM	Urban	female	Completed						yes	Nakawungu	yes			no
410	1	7	May 7, 2017 10:44:03 AM	Urban	female	Completed						yes	Babirye	yes			no
411	1	7	May 7, 2017 10:44:13 AM	Urban	male	Completed						yes	Alayi	yes			yes	1	36	primary	married/living together	3	1	1 2 3 5 9	Cement		Burnt bricks with cement		Iron sheets		Covered pit latrine w/ slab		Piped to yard/plot		Water on premises	Charcoal		Self employed/own business		yes	yes	yes	Yes, very well	Yes, very well	Never	yes	yes	yes	1 99
412	1	7	May 7, 2017 8:01:07 PM	Rural	male	Completed						yes	Namaganda	yes			yes	1	25	primary	married/living together	2	1	1 2 3 8 9	Cement		Burnt bricks with cement		Iron sheets		Covered pit latrine no slab		Protected public well/spring		30 minutes or longer	Charcoal		Jua kali/informal		no	no	no	Yes, but not very well	Yes, but not very well	Never	yes	yes	yes	1 2 3
413	1	7	May 7, 2017 10:45:31 AM	Rural	female	Completed						yes	Nakate	yes			no
414	1	7	May 7, 2017 10:45:37 AM	Rural	male	Completed						yes	Namatovu	yes			no
415	1	7	May 7, 2017 8:00:22 PM	Urban	male	Completed						yes	Nantale	yes			yes	1	18	primary	married/living together	1	1	1 2 3 5 10	Cement		Burnt bricks with cement		Iron sheets		Uncovered pit latrine w/slab		Piped to yard/plot		Less than 30 minutes	Charcoal		Casual/contract jobs		yes	no	no	No	No	Never	yes	no	no
416	1	7	May 7, 2017 8:01:17 PM	Rural	male	Completed						yes	Nalukwago	yes			no
417	1	7	May 7, 2017 8:00:18 PM	Urban	male	Completed						yes	H	yes			no
418	1	7	May 7, 2017 10:44:10 AM	Urban	male	Completed						yes	Nakalanzi	yes			no
419	1	7	May 7, 2017 10:44:06 AM	Urban	male	Completed						yes	Nabwetemwe	yes			no
420	1	7	May 7, 2017 8:00:27 PM	Urban	male	Completed						yes	Nabukeera	yes			no
421	1	7	May 7, 2017 8:00:22 PM	Urban	male	Completed						yes	Bulyaaba	yes			no
422	1	7	May 7, 2017 10:44:12 AM	Urban	female	Completed						yes	N	yes			no
423	1	7	May 7, 2017 8:01:11 PM	Rural	female	Completed						yes	Wanyana	yes			no
424	1	7	May 7, 2017 8:00:17 PM	Urban	female	Completed						yes	Namutebi	yes			no
425	1	7	May 7, 2017 8:01:11 PM	Rural	male	Completed						yes	Nakagolo	yes			yes	1	23	secondary	married/living together	2	1	1 2 5 8 9	Cement		Burnt bricks with cement		Iron sheets		Covered pit latrine no slab		Public tap/standpipe		Less than 30 minutes	Charcoal		Self employed/own business		no	yes	yes	Yes, very well	Yes, very well	Never	yes	yes	yes	1 2 3
426	1	7	May 7, 2017 8:01:15 PM	Rural	female	Completed						yes	Birwanya	yes			yes	1	30	none/nursery	never married	1	1	5	Earth and Dung		Burnt bricks with mud		Iron sheets		Covered pit latrine no slab		Public tap/standpipe		Less than 30 minutes	Fire wood		Jua kali/informal		no	yes	yes	No	No	Never	yes	yes	yes	1
427	1	7	May 7, 2017 10:45:38 AM	Rural	male	Completed						yes	Nanyonjo	yes			no
428	1	7	May 7, 2017 10:45:32 AM	Rural	male	Completed						yes	Namusoke	yes			no
429	1	7	May 7, 2017 10:45:29 AM	Rural	male	Completed						yes	Nabukeera	yes			no
430	1	7	May 7, 2017 8:01:14 PM	Rural	female	Completed						yes	Kyamuganga	yes			no
431	1	7	May 7, 2017 8:00:26 PM	Urban	female	Completed						yes	Kalyowa	yes			no
432	1	7	May 7, 2017 8:01:12 PM	Rural	female	Completed						yes	Nantongo	yes			no
433	1	7	May 7, 2017 8:01:09 PM	Rural	male	Completed						yes	Nabakooza	yes			no
434	1	7	May 7, 2017 8:01:16 PM	Rural	male	Completed						yes	Nagawa	yes			no
435	1	7	May 7, 2017 10:44:06 AM	Urban	male	Completed						yes	Lukia	yes			no
436	1	7	May 7, 2017 8:00:25 PM	Urban	male	Completed						yes	N	yes			no
437	1	7	May 7, 2017 10:45:36 AM	Rural	female	Completed						yes	Nagadya	yes			no
438	1	7	May 7, 2017 8:00:24 PM	Urban	male	Completed						yes	N	yes			yes	2	23	secondary	married/living together	3	2	1 2 3 5 9	Cement		Burnt bricks with cement		Iron sheets		Uncovered pit latrine w/slab		Piped to yard/plot		Less than 30 minutes	Charcoal		Casual/contract jobs		no	no	no	Yes, very well	Yes, very well	Never	yes	yes	yes	1
438	1	7	May 7, 2017 8:00:24 PM	Urban	male	Completed						yes	N	yes			yes	2	23	secondary	married/living together	3	2	1 2 3 5 9	Cement		Burnt bricks with cement		Iron sheets		Uncovered pit latrine w/slab		Piped to yard/plot		Less than 30 minutes	Charcoal		Casual/contract jobs		no	no	no	Yes, very well	Yes, very well	Never	yes	yes	yes	1
439	1	7	May 7, 2017 8:01:13 PM	Rural	male	Completed						yes	Nakaye	yes			no
440	1	7	May 7, 2017 8:00:18 PM	Urban	male	Completed						yes	Namatovu	yes			no
441	1	7	May 7, 2017 10:45:33 AM	Rural	female	Completed						yes	Nangobi	yes			no
442	1	7	May 7, 2017 8:01:16 PM	Rural	male	Completed						yes	Nakamya	yes			no
443	1	7	May 7, 2017 8:01:09 PM	Rural	male	Completed						yes	Namayanja	yes			yes	1	27	primary	married/living together	4	2	1 2 9	Cement		Burnt bricks with cement		Iron sheets		Covered pit latrine no slab		Public tap/standpipe		Less than 30 minutes	Charcoal		Employment: private sector/NGO		no	yes	yes	Yes, but not very well	Yes, but not very well	Never	yes	yes	yes	1
444	1	7	May 7, 2017 10:45:27 AM	Rural	male	Completed						yes	Namaye	yes			no
445	1	7	May 7, 2017 10:45:30 AM	Rural	female	Completed						yes	Nanyanzi	yes			no
446	1	7	May 7, 2017 8:01:10 PM	Rural	male	Completed						yes	Ayesiga	yes			no
447	6	8	May 1, 2017 8:05:48 AM	Rural	male	Completed						yes	Nambi	yes			no
448	6	8	May 1, 2017 8:05:08 AM	Rural	male	Completed						yes	Nanfunka	yes			no
449	6	8	May 1, 2017 8:05:05 AM	Rural	male	Completed						yes	Sharon	yes			yes	1	21	primary	married/living together	2	2	5 9	Cement		Burnt bricks with cement		Iron sheets		VIP latrine		Borehole in yard/plot		30 minutes or longer	Fire wood		Self employed/own business		no	yes	yes	Yes, very well	Yes, very well	Never	yes	yes	yes	5
450	6	8	May 1, 2017 12:12:07 AM	Urban	male	Completed						yes	Nakintu	yes			no
451	6	8	May 1, 2017 12:12:04 AM	Urban	male	Completed						yes	Twemanye	yes			yes	1	42	primary	married/living together	7	2	5 9	Cement		Burnt bricks with cement		Iron sheets		Uncovered pit latrine no slab		Protected public well/spring		Less than 30 minutes	Fire wood		Self employed/own business		yes	yes	yes	No	No	Never	yes	yes	yes	1 5
452	6	8	May 1, 2017 8:13:01 AM	Rural	male	Completed						yes	N	yes			yes	2	22	secondary	married/living together	3	2	2 9	Stones		Cement blocks		Iron sheets		VIP latrine		Public borehole		Less than 30 minutes	Fire wood		Self employed/own business		yes	yes	yes	Yes, but not very well	Yes, but not very well	Never	yes	yes	yes	1
452	6	8	May 1, 2017 8:13:01 AM	Rural	male	Completed						yes	N	yes			yes	2	22	secondary	married/living together	3	2	2 9	Stones		Cement blocks		Iron sheets		VIP latrine		Public borehole		Less than 30 minutes	Fire wood		Self employed/own business		yes	yes	yes	Yes, but not very well	Yes, but not very well	Never	yes	yes	yes	1
453	6	8	May 1, 2017 8:12:59 AM	Rural	male	Completed						yes	N	yes			yes	1	26	secondary	married/living together	1	1	1 3 9	Stones		Mud and poles		Iron sheets		VIP latrine		Public borehole		30 minutes or longer	Fire wood		Self employed/own business		yes	yes	yes	Yes, very well	Yes, very well	Never	yes	yes	yes	2
454	6	8	May 1, 2017 9:59:37 PM	Rural	male	Completed						yes	Harriet	yes			no
455	6	8	May 1, 2017 8:05:08 AM	Rural	male	Completed						yes	Zachier	yes			yes	1	48	primary	married/living together	2	2	2 3 8	Cement		Burnt bricks with cement		Iron sheets		Covered pit latrine no slab		Protected public well/spring		Less than 30 minutes	Fire wood		Jua kali/informal		yes	yes	yes	Yes, but not very well	Yes, but not very well	Never	yes	no	no
456	6	8	May 1, 2017 12:12:00 AM	Urban	male	Completed						yes	Luwedde	yes			no
457	6	8	May 1, 2017 12:12:06 AM	Urban	male	Completed						yes	Nambozo	yes			no
458	6	8	May 1, 2017 8:13:09 AM	Rural	female	Completed						yes	N	yes			no
459	6	8	May 1, 2017 9:59:39 PM	Rural	male	Completed						yes	Moreen	yes			no
460	6	8	May 1, 2017 8:05:10 AM	Rural	male	Completed						yes	Kevin	yes			no
461	6	8	May 1, 2017 8:05:09 AM	Rural	male	Completed						yes	Kazibwe	yes			no
462	6	8	May 1, 2017 8:13:03 AM	Rural	male	Completed						yes	M	yes			no
463	6	8	May 1, 2017 8:05:12 AM	Urban	male	Completed						yes	Lillian	yes			no
464	6	8	May 1, 2017 10:11:30 PM	Rural	male	Completed						yes	N	yes			no
465	6	8	May 1, 2017 8:05:49 AM	Rural	male	Completed						yes	Resty	yes			no
466	6	8	May 1, 2017 12:12:01 AM	Urban	male	Completed						yes	Muduwa	yes			no
467	6	8	May 1, 2017 10:11:11 PM	Rural	male	Completed						yes	N	yes			yes	2	20	primary	married/living together	3	2	1 9	Bricks		Stone		Iron sheets		VIP latrine		Protected public well/spring		30 minutes or longer	Fire wood		Self employed/own business		yes	yes	yes	Yes, but not very well	Yes, but not very well	Never	yes	yes	yes	1 2
467	6	8	May 1, 2017 10:11:11 PM	Rural	male	Completed						yes	N	yes			yes	2	20	primary	married/living together	3	2	1 9	Bricks		Stone		Iron sheets		VIP latrine		Protected public well/spring		30 minutes or longer	Fire wood		Self employed/own business		yes	yes	yes	Yes, but not very well	Yes, but not very well	Never	yes	yes	yes	1 2
468	6	8	May 1, 2017 8:05:10 AM	Rural	male	Completed						yes	Muzaki	yes			no
469	6	8	May 1, 2017 8:05:07 AM	Rural	male	Completed						yes	Merida	yes			no
470	6	8	May 1, 2017 8:05:51 AM	Rural	male	Completed						yes	Irene	yes			no
471	6	8	May 1, 2017 9:59:38 PM	Rural	male	Completed						yes	Mary	yes			no
472	6	8	May 1, 2017 8:13:08 AM	Rural	male	Completed						yes	N	yes			no
473	6	8	May 1, 2017 8:05:07 AM	Urban	female	Completed						yes	Florence	yes			no
474	6	8	May 1, 2017 8:05:09 AM	Rural	male	Completed						yes	Eva	yes			no
475	6	8	May 1, 2017 8:05:10 AM	Rural	male	Completed						yes	Nakye	yes			yes	1	19	primary	married/living together	2	2	2 5 8	Earth/Sand		Burnt bricks with mud		Iron sheets		Uncovered pit latrine no slab		Open well/spring in yard/plot		30 minutes or longer	Fire wood		Farming		yes	yes	yes	Yes, but not very well	Yes, but not very well	Never	yes	yes	no
476	6	8	May 1, 2017 12:12:03 AM	Urban	male	Completed						yes	Nasinza	yes			no
477	6	8	May 1, 2017 12:12:05 AM	Rural	male	Completed						yes	Kiisa	yes			no
478	6	8	May 1, 2017 10:11:07 PM	Rural	male	Completed						yes	K	yes			no
479	6	8	May 1, 2017 12:12:07 AM	Urban	male	Completed						yes	Nandudu	yes			yes	1	31	none/nursery	married/living together	6	2	2 5	Cement		Burnt bricks with cement		Iron sheets		Covered pit latrine no slab		Protected public well/spring		30 minutes or longer	Fire wood		Self employed/own business		yes	yes	yes	No	No	Never	yes	yes	no
480	6	8	May 1, 2017 8:13:02 AM	Rural	male	Completed						yes	N	yes			yes	1	38	primary	married/living together	8	2	1 2 9	Cement		Cement blocks		Iron sheets		VIP latrine		Public borehole		30 minutes or longer	Fire wood		Self employed/own business		yes	yes	yes	Yes, but not very well	Yes, but not very well	Never	yes	yes	yes	1
481	6	8	May 1, 2017 12:12:06 AM	Urban	male	Completed						yes	Nakafero	yes			no
482	6	8	May 1, 2017 8:13:10 AM	Rural	male	Completed						yes	G	yes			no
483	6	8	May 1, 2017 12:12:04 AM	Urban	male	Completed						yes	Namaganda	yes			no
484	6	8	May 1, 2017 8:05:50 AM	Rural	male	Completed						yes	Josephine	yes			no
485	6	8	May 1, 2017 8:13:07 AM	Rural	male	Completed						yes	N	yes			yes	2	23	tertiary/college	married/living together	3	2	2 9	Cement		Stone		Iron sheets		VIP latrine		Public borehole		Less than 30 minutes	Fire wood		Self employed/own business		yes	yes	yes	Yes, very well	Yes, very well	Sometimes	yes	no	no
485	6	8	May 1, 2017 8:13:07 AM	Rural	male	Completed						yes	N	yes			yes	2	23	tertiary/college	married/living together	3	2	2 9	Cement		Stone		Iron sheets		VIP latrine		Public borehole		Less than 30 minutes	Fire wood		Self employed/own business		yes	yes	yes	Yes, very well	Yes, very well	Sometimes	yes	no	no
486	6	8	May 1, 2017 12:12:02 AM	Urban	male	Completed						yes	Buwembo	yes			no
487	6	8	May 1, 2017 12:12:05 AM	Urban	male	Completed						yes	Nakamanyi	yes			no
488	6	8	May 1, 2017 9:59:41 PM	Rural	male	Completed						yes	Scovia	yes			no
489	6	8	May 1, 2017 8:05:07 AM	Urban	female	Completed						yes	Nambuya	yes			no
490	6	8	May 1, 2017 8:05:08 AM	Rural	male	Completed						yes	Oliver	yes			no
491	6	8	May 1, 2017 9:59:35 PM	Rural	male	Completed						yes	Brenda	yes			no
492	6	8	May 1, 2017 8:05:09 AM	Rural	male	Completed						yes	Caroline	yes			no
493	6	8	May 1, 2017 8:05:06 AM	Rural	female	Completed						yes	Jane	yes			yes	1	50	primary	married/living together	3	0	2 8 9	Earth and Dung		Mud and poles		Mud		Covered pit latrine no slab		Protected public well/spring		Less than 30 minutes	Fire wood		Jua kali/informal		yes	yes	yes	No	No	Never	yes	yes	no
494	6	8	May 1, 2017 8:05:06 AM	Rural	male	Completed						yes	Kipala	yes			no
495	6	8	May 1, 2017 8:05:13 AM	Rural	male	No HH member at home/no competent respondent		Completed				yes	Asa	yes			no
496	6	8	May 1, 2017 8:05:52 AM	Rural	male	Completed						yes	Teddy	yes			no
497	6	8	May 1, 2017 8:05:13 AM	Rural	male	Completed						yes	Christine	yes			no
498	6	8	May 1, 2017 8:05:06 AM	Urban	male	Completed						yes	Sumaya	yes			yes	1	22	secondary	married/living together	2	2	2 3 5 8 9	Earth/Sand		Burnt bricks with cement		Iron sheets		Covered pit latrine no slab		Protected well/spring in yard/plot		Less than 30 minutes	Fire wood		Casual/contract jobs		yes	yes	yes	Yes, but not very well	Yes, but not very well	Sometimes	yes	yes	no
499	6	8	May 1, 2017 8:13:05 AM	Rural	male	Completed						yes	K	yes			yes	1	52	primary	married/living together	1	1	2 8	Stones		Stone		Iron sheets		VIP latrine		Public borehole		30 minutes or longer	Fire wood		Self employed/own business		yes	yes	yes	Yes, but not very well	Yes, but not very well	Never	yes	no	no
500	6	8	May 1, 2017 9:59:40 PM	Rural	male	Completed						yes	Idith	yes			no
501	6	8	May 1, 2017 12:12:00 AM	Urban	male	Completed						yes	Namwanje	yes			no
502	6	8	May 1, 2017 8:05:11 AM	Rural	male	Completed						yes	Aisha	yes			no
503	6	8	May 1, 2017 10:11:19 PM	Rural	male	Completed						yes	M	yes			no
504	6	8	May 1, 2017 10:11:14 PM	Rural	male	Completed						yes	N	yes			yes	2	31	vocational	married/living together	6	3	5 9	Cement		Stone		Iron sheets		VIP latrine		Public borehole		Less than 30 minutes	Fire wood		Self employed/own business		yes	yes	yes	Yes, very well	Yes, very well	Never	no
504	6	8	May 1, 2017 10:11:14 PM	Rural	male	Completed						yes	N	yes			yes	2	31	vocational	married/living together	6	3	5 9	Cement		Stone		Iron sheets		VIP latrine		Public borehole		Less than 30 minutes	Fire wood		Self employed/own business		yes	yes	yes	Yes, very well	Yes, very well	Never	no
505	6	8	May 1, 2017 8:05:52 AM	Rural	male	Completed						yes	Christine	yes			no
506	6	8	May 1, 2017 9:59:41 PM	Rural	male	Completed						yes	Mary	yes			no
507	6	8	May 1, 2017 8:13:04 AM	Rural	male	Completed						yes	Z	yes			no
508	6	8	May 1, 2017 8:05:50 AM	Rural	male	Completed						yes	Gertrude	yes			no
509	6	8	May 1, 2017 8:05:08 AM	Rural	male	Completed						yes	Christine	yes			no
510	6	8	May 1, 2017 8:05:49 AM	Rural	male	Completed						yes	Harriet	yes			no
511	6	9	May 1, 2017 7:28:35 PM	Rural	female	Completed						yes	I	yes			no
512	6	9	May 1, 2017 9:14:13 AM	Rural	male	Completed						yes	Wamala	yes			no
513	6	9	May 2, 2017 9:23:49 AM	Rural	female	Completed						yes	Nakamya	yes			no
514	6	9	May 2, 2017 9:25:19 AM	Rural	male	Completed						yes	Mutesi	yes			yes	1	20	primary	married/living together	3	1	2 5	Earth and Dung		Un-burnt bricks with plaster		Iron sheets		Uncovered pit latrine no slab		Protected public well/spring		Less than 30 minutes	Fire wood		Self employed/own business		yes	no	no	Yes, but not very well	Yes, but not very well	Never	yes	yes	yes	2
515	6	9	May 2, 2017 9:25:14 AM	Urban	male	Completed						yes	Kirage	yes			no
516	6	9	May 1, 2017 7:28:31 PM	Rural	female	Completed						yes	Nanyonga	yes			no
517	6	9	May 2, 2017 9:25:10 AM	Urban	male	Completed						yes	K	yes			no
518	6	9	May 1, 2017 7:28:28 PM	Rural	male	Completed						yes	Bakanansa	yes			yes	1	22	primary	married/living together	3	2	2 5	Cement		Burnt bricks with cement		Iron sheets		Uncovered pit latrine w/slab		Protected public well/spring		30 minutes or longer	Fire wood		Self employed/own business		no	yes	yes	Yes, very well	Yes, very well	Sometimes	yes	yes	yes	99
519	6	9	May 1, 2017 9:14:13 AM	Rural	male	Completed						yes	Ngambe	yes			no
520	6	9	May 2, 2017 9:23:50 AM	Rural	male	Completed						yes	Kasubbo	yes			no
521	6	9	May 2, 2017 9:23:56 AM	Rural	male	Completed						yes	Nansubuga	yes			no
522	6	9	May 2, 2017 9:23:44 AM	Rural	male	Completed						yes	Nayikomba	yes			yes	1	25	primary	married/living together	2	2	1 2 5 9	Cement		Un-burnt bricks with plaster		Iron sheets		Uncovered pit latrine w/slab		Protected public well/spring		Less than 30 minutes	Charcoal		Casual/contract jobs		no	yes	yes	Yes, but not very well	Yes, but not very well	Never	yes	yes	yes	3
523	6	9	May 1, 2017 9:14:09 AM	Rural	male	Completed						yes	Kisa	yes			yes	1	24	secondary	married/living together	3	1	1 5	Cement		Burnt bricks with cement		Iron sheets		Uncovered pit latrine w/slab		Protected public well/spring		30 minutes or longer	Charcoal		Self employed/own business		no	yes	yes	Yes, very well	Yes, very well	Never	yes	yes	yes	99
524	6	9	May 1, 2017 9:14:07 AM	Rural	female	Completed						yes	Nanjuki	yes			yes	1	22	secondary	married/living together	1	1	1 5	Cement		Burnt bricks with cement		Iron sheets		VIP latrine		Protected public well/spring		Less than 30 minutes	Charcoal		Self employed/own business		no	yes	yes	Yes, very well	Yes, very well	Sometimes	yes	yes	yes	1
525	6	9	May 2, 2017 9:23:47 AM	Rural	male	Completed						yes	Abduragid	yes			no
526	6	9	May 2, 2017 9:23:48 AM	Rural	female	Completed						yes	Nakayiza	yes			no
527	6	9	May 1, 2017 9:14:14 AM	Rural	male	Completed						yes	Namakula	yes			no
528	6	9	May 2, 2017 9:25:33 AM	Rural	male	Completed						yes	Namatovu	yes			no
529	6	9	May 2, 2017 9:25:32 AM	Rural	male	Completed						yes	Nabakooza	yes			yes	1	23	secondary	married/living together	2	2	1 5	Cement		Burnt bricks with cement		Iron sheets		Uncovered pit latrine no slab		Protected public well/spring		Less than 30 minutes	Charcoal		Self employed/own business		yes	no	no	Yes, very well	Yes, very well	Never	yes	yes	yes	2 99
530	6	9	May 1, 2017 9:14:11 AM	Rural	male	Completed						yes	Nakityo	yes			no
531	6	9	May 2, 2017 9:25:11 AM	Urban	male	Completed						yes	N	yes			no
532	6	9	May 1, 2017 7:28:31 PM	Rural	male	Completed						yes	Nalubega	yes			no
533	6	9	May 2, 2017 9:23:58 AM	Rural	male	Completed						yes	Nabukeera	yes			yes	1	23	primary	married/living together	2	2	1 2 3 5 9	Cement		Burnt bricks with cement		Iron sheets		Uncovered pit latrine w/slab		Protected public well/spring		Less than 30 minutes	Charcoal		Casual/contract jobs		no	yes	yes	Yes, but not very well	Yes, but not very well	Never	yes	yes	yes	3
534	6	9	May 1, 2017 7:28:29 PM	Rural	male	Completed						yes	Nakiwu	yes			no
535	6	9	May 2, 2017 9:25:12 AM	Urban	male	Completed						yes	Nabwire	yes			no
536	6	9	May 1, 2017 9:14:12 AM	Rural	male	Completed						yes	Namusobya	yes			no
537	6	9	May 2, 2017 9:23:51 AM	Rural	female	Completed						yes	Magelo	yes			yes	1	22	secondary	married/living together	1	1	1 2 3 5 9	Cement		Un-burnt bricks with plaster		Iron sheets		Uncovered pit latrine w/slab		Protected public well/spring		Less than 30 minutes	Charcoal		Self employed/own business		no	yes	yes	Yes, very well	Yes, very well	Never	yes	yes	yes	3
538	6	9	May 2, 2017 9:25:29 AM	Rural	male	Completed						yes	Nakiyaga	yes			no
539	6	9	May 2, 2017 9:25:17 AM	Urban	male	Completed						yes	Nakajubi	yes			yes	2	27	secondary	married/living together	7	4	1 2 3 5	Cement		Burnt bricks with cement		Iron sheets		Covered pit latrine no slab		Protected public well/spring		Less than 30 minutes	Fire wood		Self employed/own business		yes	yes	yes	Yes, very well	Yes, very well	Never	yes	yes	yes	2 3
539	6	9	May 2, 2017 9:25:17 AM	Urban	male	Completed						yes	Nakajubi	yes			yes	2	27	secondary	married/living together	7	4	1 2 3 5	Cement		Burnt bricks with cement		Iron sheets		Covered pit latrine no slab		Protected public well/spring		Less than 30 minutes	Fire wood		Self employed/own business		yes	yes	yes	Yes, very well	Yes, very well	Never	yes	yes	yes	2 3
540	6	9	May 1, 2017 9:14:08 AM	Rural	male	Completed						yes	Mwanyaneza	yes			no
541	6	9	May 2, 2017 9:25:15 AM	Urban	male	Completed						yes	Nambi	yes			no
542	6	9	May 2, 2017 9:25:22 AM	Rural	male	Completed						yes	Sali	yes			no
543	6	9	May 1, 2017 7:28:34 PM	Rural	male	Completed						yes	Nabukenya	yes			no
544	6	9	May 2, 2017 9:23:45 AM	Rural	male	Completed						yes	Nalumu	yes			no
545	6	9	May 1, 2017 7:28:33 PM	Rural	male	Completed						yes	Nakayondo	yes			no
546	6	9	May 2, 2017 9:25:21 AM	Rural	male	Completed						yes	Nakanyike	yes			no
547	6	9	May 1, 2017 7:28:37 PM	Rural	male	Completed						yes	Namulinde	yes			yes	1	23	primary	married/living together	1	1	1 3 5 9	Cement		Burnt bricks with cement		Iron sheets		Uncovered pit latrine no slab		Protected public well/spring		Less than 30 minutes	Charcoal		Self employed/own business		yes	no	no	Yes, but not very well	Yes, but not very well	Never	yes	yes	yes	2 3
548	6	9	May 2, 2017 9:25:26 AM	Urban	male	Completed						yes	S	yes			no
549	6	9	May 1, 2017 7:28:32 PM	Rural	male	Completed						yes	Nabajja	yes			no
550	6	9	May 2, 2017 9:23:54 AM	Rural	male	Completed						yes	Najjuma	yes			yes	1	27	secondary	married/living together	2	2	1 2 3 5 9	Cement		Burnt bricks with cement		Iron sheets		Uncovered pit latrine no slab		Protected public well/spring		Less than 30 minutes	Charcoal		Self employed/own business		no	yes	yes	Yes, very well	Yes, very well	Never	yes	yes	yes	3
551	6	9	May 1, 2017 9:14:09 AM	Rural	male	Completed						yes	Wahera	yes			yes	1	21	secondary	married/living together	2	2	5	Cement		Burnt bricks with cement		Iron sheets		Uncovered pit latrine w/slab		Protected public well/spring		30 minutes or longer	Charcoal		Self employed/own business		no	no	no	Yes, very well	Yes, very well	Sometimes	yes	yes	yes	2
552	6	9	May 2, 2017 9:25:13 AM	Urban	male	Completed						yes	Nabada	yes			yes	1	28	secondary	married/living together	4	1	5	Cement		Burnt bricks with cement		Iron sheets		Covered pit latrine no slab		Protected public well/spring		Less than 30 minutes	Charcoal		Casual/contract jobs		yes	no	no	Yes, very well	Yes, very well	Never	yes	yes	yes	1 2
553	6	9	May 2, 2017 9:23:58 AM	Rural	female	Completed						yes	Nantale	yes			yes	1	18	secondary	married/living together	1	1	1 2 5 9	Cement		Burnt bricks with cement		Iron sheets		Uncovered pit latrine w/slab		Protected public well/spring		Less than 30 minutes	Charcoal		Self employed/own business		no	yes	yes	Yes, very well	Yes, very well	Never	yes	no	no
554	6	9	May 2, 2017 9:25:30 AM	Rural	female	Completed						yes	N	yes			no
555	6	9	May 2, 2017 9:25:17 AM	Urban	male	Completed						yes	Nabaterega	yes			no
556	6	9	May 1, 2017 9:14:10 AM	Rural	male	Completed						yes	Nabukenya	yes			yes	1	25	primary	married/living together	1	1	1 2 5	Cement		Burnt bricks with cement		Iron sheets		Covered pit latrine w/ slab		vendor		Less than 30 minutes	Charcoal		Self employed/own business		no	no	no	Yes, very well	Yes, very well	Never	yes	yes	yes	99
557	6	9	May 2, 2017 9:23:41 AM	Rural	female	Completed						yes	Nakafu	yes			no
558	6	9	May 2, 2017 9:25:24 AM	Urban	male	Completed						yes	Babirye	yes			yes	1	22	primary	married/living together	1	1	2	Cement		Burnt bricks with cement		Iron sheets		Uncovered pit latrine no slab		Protected public well/spring		Less than 30 minutes	Charcoal		Casual/contract jobs		no	yes	yes	Yes, but not very well	Yes, but not very well	Never	yes	yes	yes	2
559	6	9	May 1, 2017 7:28:32 PM	Rural	male	Completed						yes	Nassuna	yes			yes	1	38	secondary	married/living together	4	1	1 2 3 5	Cement		Burnt bricks with cement		Iron sheets		VIP latrine		Piped to yard/plot		Water on premises	Charcoal		Self employed/own business		yes	yes	yes	Yes, very well	Yes, very well	Sometimes	yes	yes	yes	2 3
560	6	9	May 2, 2017 9:25:30 AM	Rural	male	Completed						yes	Nakasasa	yes			no
561	6	9	May 2, 2017 9:23:43 AM	Rural	female	Completed						yes	Bilungi	yes			yes	1	23	secondary	married/living together	2	2	2 5	Cement		Cement blocks		Iron sheets		Uncovered pit latrine w/slab		Protected public well/spring		30 minutes or longer	Charcoal		Self employed/own business		no	no	yes	Yes, very well	Yes, very well	Never	yes	yes	yes	3 5
562	6	9	May 2, 2017 9:23:46 AM	Rural	female	Completed						yes	Namuyanja	yes			no
563	6	9	May 1, 2017 7:28:29 PM	Rural	male	Completed						yes	Banja	yes			no
564	6	9	May 1, 2017 7:28:34 PM	Rural	male	Completed						yes	Namusisi	yes			no
565	6	9	May 1, 2017 7:28:36 PM	Rural	male	Completed						yes	Naluyinda	yes			no
566	6	9	May 2, 2017 9:23:54 AM	Rural	male	Completed						yes	Nangobi	yes			no
567	6	9	May 2, 2017 9:23:53 AM	Rural	male	Completed						yes	Nalwoga	yes			no
568	6	9	May 2, 2017 9:25:31 AM	Rural	female	Completed						yes	Justine	yes			no
569	6	9	May 1, 2017 7:28:30 PM	Rural	female	Completed						yes	Kyamwine	yes			no
570	6	9	May 2, 2017 9:23:46 AM	Rural	male	Completed						yes	Nantongo	yes			no
571	6	9	May 2, 2017 9:25:25 AM	Urban	male	Completed						yes	Nasozi	yes			no
572	6	9	May 2, 2017 9:25:18 AM	Urban	male	Completed						yes	Ndagire	yes			no
573	6	9	May 2, 2017 9:25:10 AM	Urban	female	Completed						yes	Nganda	yes			no
574	6	9	May 2, 2017 9:25:23 AM	Rural	male	Completed						yes	Nakato	yes			no
575	6	9	May 1, 2017 9:14:08 AM	Rural	female	Completed						yes	Namukasa	yes			no
576	6	9	May 2, 2017 9:25:32 AM	Rural	male	Completed						yes	Naigaga	yes			no
577	6	9	May 1, 2017 9:14:10 AM	Rural	male	Completed						yes	Nakyoobe	yes			yes	1	32	secondary	married/living together	2	1	2 5	Cement		Burnt bricks with cement		Cement		Composting toilet		Protected public well/spring		Less than 30 minutes	Charcoal		Self employed/own business		no	yes	yes	Yes, very well	Yes, very well	Never	yes	yes	yes	99
578	6	9	May 2, 2017 9:23:51 AM	Rural	male	Completed						yes	Nalwoga	yes			no
579	6	9	May 1, 2017 7:28:28 PM	Rural	male	Completed						yes	Nakalyango	yes			no
580	6	9	May 2, 2017 9:25:20 AM	Rural	male	Completed						yes	Ndibayisa	yes			no
581	6	9	May 1, 2017 7:28:35 PM	Rural	male	Completed						yes	Namanda	yes			no
582	6	9	May 2, 2017 9:25:19 AM	Rural	female	Completed						yes	N	yes			yes	1	26	secondary	married/living together	4	1	2 5 9	Cement		Burnt bricks with cement		Iron sheets		Uncovered pit latrine no slab		Public tap/standpipe		Water on premises	Fire wood		Self employed/own business		yes	yes	no	Yes, very well	Yes, very well	Never	yes	yes	yes	2
583	6	9	May 1, 2017 9:14:12 AM	Rural	male	Completed						yes	Namutebi	yes			no
584	6	9	May 2, 2017 9:25:16 AM	Urban	female	Completed						yes	Mutesi	yes			yes	1	26	secondary	separated	1	1	5	Cement		Burnt bricks with cement		Iron sheets		Uncovered pit latrine no slab		Protected public well/spring		Less than 30 minutes	Charcoal		Self employed/own business		no	yes	yes	Yes, very well	Yes, very well	Never	yes	yes	yes	2
585	6	9	May 2, 2017 9:23:49 AM	Rural	female	Completed						yes	Nagujja	yes			yes	1	35	primary	widowed	5	1	2 5	Cement		Un-burnt bricks		Cement		Uncovered pit latrine w/slab		Protected public well/spring		Less than 30 minutes	Fire wood		Casual/contract jobs		no	no	yes	Yes, but not very well	Yes, but not very well	Never	yes	yes	yes	3
586	6	9	May 2, 2017 9:25:26 AM	Rural	male	Completed						yes	Nambowa	yes			no
587	6	9	May 2, 2017 9:23:57 AM	Rural	male	Completed						yes	Kisitu	yes			no
588	6	9	May 1, 2017 7:28:36 PM	Rural	male	Completed						yes	Saatya	yes			no
589	6	9	May 2, 2017 9:23:44 AM	Rural	male	Completed						yes	Nanfula	yes			yes	1	29	primary	married/living together	3	3	1 2 6	Cement		Un-burnt bricks with plaster		Iron sheets		Uncovered pit latrine w/slab		Protected public well/spring		Less than 30 minutes	Charcoal		Employment: Civil service		no	yes	yes	Yes, but not very well	Yes, but not very well	Never	yes	yes	yes	3
590	6	9	May 2, 2017 9:25:12 AM	Urban	male	Completed						yes	M	yes			no
591	6	9	May 2, 2017 9:23:42 AM	Rural	male	Completed						yes	Prossy	yes			no
592	6	9	May 2, 2017 9:25:27 AM	Rural	male	Completed						yes	Babirye	yes			no
593	6	9	May 2, 2017 9:23:55 AM	Rural	male	Completed						yes	Nalumansi	yes			no
594	6	9	May 1, 2017 9:14:11 AM	Rural	male	Completed						yes	Namusoke	yes			no
595	5	10	May 6, 2017 9:49:21 AM	Rural	male	Completed						yes	Nambuya	yes			yes	1	21	secondary	married/living together	1	1	2 5 7 8	Cement		Burnt bricks with cement		Iron sheets		Covered pit latrine no slab		Public tap/standpipe		Less than 30 minutes	Charcoal		Self employed/own business		yes	no	no	Yes, very well	Yes, very well	Never	yes	yes	yes	5
596	5	10	May 6, 2017 9:47:20 AM	Rural	male	Completed						yes	Nantambi	yes			yes	1	22	secondary	married/living together	2	2	1 2 3 5 9	Cement		Burnt bricks with cement		Iron sheets		Covered pit latrine w/ slab		Public tap/standpipe		Less than 30 minutes	Charcoal		Self employed/own business		yes	yes	yes	Yes, very well	Yes, very well	Sometimes	yes	yes	yes	5 99
597	5	10	May 6, 2017 9:49:15 AM	Rural	male	Completed						yes	Koti	yes			no
598	5	10	May 6, 2017 9:49:07 AM	Rural	male	Completed						yes	Namutebi	yes			no
599	5	10	May 6, 2017 9:49:32 AM	Rural	male	Completed						yes	Nakanjako	yes			no
600	5	10	May 6, 2017 9:49:31 AM	Rural	male	Completed						yes	Namwanje	yes			no
601	5	10	May 6, 2017 9:53:36 AM	Rural	female	Completed						yes	Kagoya	yes			yes	1	60	none/nursery	married/living together	2	1	2 5 8	Cement		Burnt bricks with cement		Iron sheets		Covered pit latrine no slab		Open public well/spring		30 minutes or longer	Fire wood		Self employed/own business		yes	no	yes	Yes, but not very well	Yes, but not very well	Never	yes	yes	yes	2 5
602	5	10	May 6, 2017 9:47:09 AM	Rural	male	Completed						yes	Nakazzi	yes			yes	1	31	primary	married/living together	3	1	2 5	Earth/Sand		Burnt bricks with cement		Iron sheets		Uncovered pit latrine no slab		vendor		Less than 30 minutes	Charcoal		Self employed/own business		yes	no	no	Yes, very well	Yes, very well	Never	yes	yes	yes	99
603	5	10	May 6, 2017 9:49:18 AM	Rural	female	Completed						yes	Namuyimbwa	yes			no
604	5	10	May 6, 2017 9:47:24 AM	Rural	male	Completed						yes	Kadondi	yes			no
605	5	10	May 6, 2017 9:47:22 AM	Rural	male	Completed						yes	Anoyiti	yes			no
606	5	10	May 7, 2017 10:09:47 AM	Rural	male	Completed						yes	Nachwa	yes			no
607	5	10	May 6, 2017 9:49:16 AM	Rural	male	Completed						yes	Najingo	yes			yes	1	19	secondary	married/living together	2	2	2 5	Cement		Burnt bricks with cement		Iron sheets		Covered pit latrine no slab		Open public well/spring		Less than 30 minutes	Charcoal		Jua kali/informal		no	no	no	Yes, very well	Yes, very well	Never	yes	yes	yes	5
608	5	10	May 6, 2017 9:47:23 AM	Rural	female	Completed						yes	Nantale	yes			no
609	5	10	May 6, 2017 9:49:11 AM	Rural	male	No HH member at home/no competent respondent		Completed				yes	Nekesa	yes			no
610	5	10	May 6, 2017 9:47:08 AM	Rural	male	Completed						yes	Babirye	yes			yes	1	23	primary	married/living together	2	2	1 2 3 5 9	Cement		Burnt bricks with cement		Iron sheets		Uncovered pit latrine w/slab		vendor		Less than 30 minutes	Charcoal		Self employed/own business		no	no	no	No	No	Never	yes	yes	yes	99
611	5	10	May 6, 2017 9:49:29 AM	Rural	male	Completed						yes	Ninsiima	yes			no
612	5	10	May 6, 2017 9:49:25 AM	Rural	female	Completed						yes	Babirye	yes			yes	1	24	primary	separated	3	2	2 5 8 9	Cement		Burnt bricks with cement		Iron sheets		Covered pit latrine no slab		Public tap/standpipe		Less than 30 minutes	Charcoal		Employment: private sector/NGO		yes	yes	yes	Yes, very well	Yes, very well	Never	yes	yes	no
613	5	10	May 6, 2017 9:47:07 AM	Rural	male	Completed						yes	Nandudu	yes			yes	1	24	primary	married/living together	4	1	1 3 5	Cement		Burnt bricks with cement		Iron sheets		Uncovered pit latrine w/slab		vendor		Less than 30 minutes	Charcoal		Self employed/own business		yes	yes	yes	Yes, but not very well	Yes, but not very well	Never	yes	yes	yes	1 5
614	5	10	May 6, 2017 9:49:28 AM	Rural	male	Completed						yes	Makachi	yes			no
615	5	10	May 6, 2017 9:52:37 AM	Rural	male	Completed						yes	Awino	yes			no
616	5	10	May 6, 2017 9:53:39 AM	Rural	female	Completed						yes	Ambiko	yes			no
617	5	10	May 7, 2017 10:09:49 AM	Rural	male	Completed						yes	Babirye	yes			no
618	5	10	May 6, 2017 9:49:05 AM	Rural	male	Completed						yes	Nanyonjo	yes			no
619	5	10	May 6, 2017 9:47:12 AM	Rural	male	Completed						yes	Mutesi	yes			yes	1	20	secondary	married/living together	1	1	2 5	Cement		Burnt bricks with cement		Iron sheets		Uncovered pit latrine w/slab		Piped to yard/plot		Less than 30 minutes	Charcoal		Casual/contract jobs		no	no	no	Yes, very well	Yes, very well	Never	yes	no	yes	1 99
620	5	10	May 7, 2017 10:09:50 AM	Rural	male	Completed						yes	Zabshaka	yes			yes	2	23	none/nursery	married/living together	2	2	5	Earth/Sand		Other (Specify):	Kajansi	Iron sheets		Uncovered pit latrine w/slab		Open public well/spring		Less than 30 minutes	Charcoal		Self employed/own business		yes	no	no	No	No	Never	yes	yes	yes	1 3 5
620	5	10	May 7, 2017 10:09:50 AM	Rural	male	Completed						yes	Zabshaka	yes			yes	2	23	none/nursery	married/living together	2	2	5	Earth/Sand		Other (Specify):	Kajansi	Iron sheets		Uncovered pit latrine w/slab		Open public well/spring		Less than 30 minutes	Charcoal		Self employed/own business		yes	no	no	No	No	Never	yes	yes	yes	1 3 5
621	5	10	May 6, 2017 9:47:01 AM	Rural	male	Completed						yes	Mbabazi	yes			no
622	5	10	May 6, 2017 9:47:15 AM	Rural	male	Completed						yes	Nabuuma	yes			no
623	5	10	May 6, 2017 9:47:22 AM	Rural	male	Completed						yes	Namukose	yes			no
624	5	10	May 6, 2017 9:53:19 AM	Rural	male	Completed						yes	Namugasha	yes			no
625	5	10	May 6, 2017 9:49:08 AM	Rural	female	Completed						yes	Kigenyi	yes			no
626	5	10	May 6, 2017 9:53:54 AM	Rural	male	Completed						yes	Namulinda	yes			no
627	5	10	May 7, 2017 10:09:51 AM	Rural	male	Completed						yes	Namatovu	yes			yes	1	32	secondary	married/living together	3	1	1 2 3 5 9	Cement		Burnt bricks with cement		Iron sheets		VIP latrine		Public tap/standpipe		Water on premises	Charcoal		Self employed/own business		no	yes	yes	Yes, very well	Yes, very well	Sometimes	yes	yes	yes	1 3 5
628	5	10	May 6, 2017 9:49:26 AM	Rural	male	Completed						yes	Kagoya	yes			no
629	5	10	May 6, 2017 9:53:14 AM	Rural	male	Completed						yes	Namutebi	yes			no
630	5	10	May 6, 2017 9:47:14 AM	Rural	male	Completed						yes	Lukyamuzi	yes			no
631	5	10	May 7, 2017 10:09:46 AM	Rural	male	Completed						yes	Zamu	yes			no
632	5	10	May 6, 2017 9:49:21 AM	Rural	male	Completed						yes	Nakijoba	yes			yes	1	31	secondary	married/living together	4	1	1 2 3 4 5 8 9	Cement		Burnt bricks with cement		Iron sheets		Covered pit latrine no slab		Protected public well/spring		Less than 30 minutes	Charcoal		Self employed/own business		yes	no	no	Yes, very well	Yes, very well	Sometimes	yes	yes	yes	1 2 3
633	5	10	May 6, 2017 9:49:16 AM	Rural	male	Completed						yes	Nagawa	yes			yes	1	23	none/nursery	married/living together	3	2	1 2 5	Cement		Cement blocks		Iron sheets		Uncovered pit latrine w/slab		Piped to yard/plot		Less than 30 minutes	Charcoal		Self employed/own business		no	yes	yes	No	No	Never	yes	yes	yes	3
634	5	10	May 6, 2017 9:46:57 AM	Rural	male	Completed						yes	Namballilwa	yes			yes	1	26	University	married/living together	1	1	1 2 3 5 9	Cement		Burnt bricks with cement		Iron sheets		Uncovered pit latrine w/slab		vendor		Less than 30 minutes	Charcoal		Employment: Civil service		no	yes	yes	Yes, very well	Yes, very well	Everyday	yes	yes	yes	1 99
635	5	10	May 7, 2017 10:09:50 AM	Rural	male	Completed						yes	Nabaweesi	yes			no
636	5	10	May 6, 2017 9:49:26 AM	Rural	female	Completed						yes	Grace	yes			no
637	5	10	May 6, 2017 9:49:27 AM	Rural	male	Completed						yes	Nakimuli	yes			no
638	5	10	May 6, 2017 9:49:05 AM	Urban	female	Completed						yes	Nantezw	yes			no
639	5	10	May 6, 2017 9:49:14 AM	Rural	female	Completed						yes	Tazarita	yes			yes	1	35	primary	married/living together	10	3	1 2 3 5 9	Cement		Burnt bricks with cement		Iron sheets		Covered pit latrine no slab		Open public well/spring		Less than 30 minutes	Charcoal		Self employed/own business		no	yes	yes	Yes, but not very well	Yes, but not very well	Never	yes	yes	yes	5
640	5	10	May 6, 2017 9:52:36 AM	Rural	female	Completed						yes	Okoro	yes			no
641	5	10	May 6, 2017 9:47:27 AM	Rural	male	Completed						yes	Nakibiringo	yes			yes	1	50	primary	separated	7	1	2 5 9	Cement		Burnt bricks with cement		Iron sheets		Uncovered pit latrine w/slab		vendor		30 minutes or longer	Charcoal		Self employed/own business		no	yes	yes	No	No	Never	yes	no	yes	99
642	5	10	May 6, 2017 9:52:44 AM	Rural	male	Completed						yes	Kobusingye	yes			no
643	5	10	May 6, 2017 9:49:15 AM	Rural	female	Completed						yes	Kiiza	yes			no
644	5	10	May 6, 2017 9:46:58 AM	Rural	male	Completed						yes	Namayega	yes			yes	1	32	primary	married/living together	4	1	5	Cement		Burnt bricks with cement		Iron sheets		Covered pit latrine w/ slab		vendor		Less than 30 minutes	Charcoal		Self employed/own business		no	yes	yes	Yes, very well	Yes, very well	Never	yes	yes	yes	1
645	5	10	May 6, 2017 9:47:13 AM	Rural	female	Completed						yes	Nsubuga	yes			no
646	5	10	May 7, 2017 10:09:45 AM	Rural	male	Completed						yes	Bayidu	yes			yes	1	35	tertiary/college	married/living together	3	2	1 2 3 5 9	Cement		Burnt bricks with cement		Iron sheets		Uncovered pit latrine no slab		Public tap/standpipe		Water on premises	Charcoal		Employment: Civil service		yes	yes	yes	Yes, very well	Yes, very well	Sometimes	yes	yes	yes	3
647	5	10	May 6, 2017 9:49:24 AM	Rural	male	Completed						yes	Mutesi	yes			no
648	5	10	May 6, 2017 9:49:23 AM	Rural	female	Completed						yes	Namukasa	yes			no
649	5	10	May 6, 2017 9:52:40 AM	Rural	female	Completed						yes	Mbabazi	yes			no
650	5	10	May 6, 2017 9:49:28 AM	Rural	male	Completed						yes	Silumani	yes			no
651	5	10	May 6, 2017 9:53:21 AM	Rural	male	Completed						yes	Nakazi	yes			no
652	5	10	May 6, 2017 9:53:48 AM	Rural	male	Completed						yes	Insaiga	yes			yes	1	30	primary	married/living together	6	2	2 5 9	Cement		Burnt bricks with cement		Iron sheets		Covered pit latrine no slab		Open public well/spring		Less than 30 minutes	Fire wood		Self employed/own business		no	yes	yes	Yes, but not very well	Yes, but not very well	Never	yes	yes	yes	1 2 5
653	5	10	May 6, 2017 9:49:19 AM	Rural	female	Completed						yes	Nakawunde	yes			no
654	5	10	May 6, 2017 9:49:08 AM	Rural	female	Completed						yes	Kaweesa	yes			no
655	5	10	May 6, 2017 9:49:12 AM	Rural	male	Completed						yes	Nantale	yes			no
656	5	10	May 6, 2017 9:46:50 AM	Rural	female	Completed						yes	Nayiruba	yes			no
657	5	10	May 6, 2017 9:53:49 AM	Rural	male	Completed						yes	Tabwingwa	yes			no
658	5	10	May 6, 2017 9:49:09 AM	Rural	male	Completed						yes	Nabbbusi	yes			yes	1	37	secondary	married/living together	4	1	2 5	Earth and Dung		Burnt bricks with cement		Iron sheets		Uncovered pit latrine w/slab		Piped to yard/plot		Less than 30 minutes	Charcoal		Self employed/own business		yes	yes	yes	Yes, very well	Yes, very well	Never	yes	yes	yes	3
659	5	10	May 6, 2017 9:49:15 AM	Rural	female	Completed						yes	Muhona	yes			no
660	5	10	May 6, 2017 9:49:30 AM	Rural	female	Completed						yes	Namuganza	yes			no
661	5	10	May 6, 2017 9:49:08 AM	Rural	male	Completed						yes	Zahara	yes			no
662	5	10	May 6, 2017 9:49:20 AM	Rural	male	Completed						yes	Tebesigwa	yes			no
663	5	10	May 6, 2017 9:53:17 AM	Rural	male	Completed						yes	Ajeo	yes			no
664	5	10	May 6, 2017 9:54:00 AM	Rural	male	Completed						yes	Awino	yes			no
665	5	10	May 7, 2017 10:09:48 AM	Rural	female	Completed						yes	Nawaki	yes			no
666	5	10	May 6, 2017 9:54:06 AM	Rural	male	Completed						yes	Nakayo	yes			no
667	5	10	May 6, 2017 9:47:03 AM	Rural	female	Completed						yes	Nayigaga	yes			yes	1	25	secondary	married/living together	4	2	5	Cement		Burnt bricks with cement		Iron sheets		Uncovered pit latrine no slab		Protected public well/spring		30 minutes or longer	Charcoal		Employment: private sector/NGO		yes	no	no	Yes, but not very well	Yes, but not very well	Never	yes	yes	yes	5
668	5	10	May 6, 2017 9:49:16 AM	Rural	male	Completed						yes	Nabirye	yes			no
669	5	10	May 6, 2017 9:49:22 AM	Rural	female	Completed						yes	Kyomugisha	yes			yes	1	40	secondary	separated	5	1	1 2 3 5 8 9	Cement		Burnt bricks with cement		Iron sheets		Covered pit latrine w/ slab		Public tap/standpipe		Less than 30 minutes	Charcoal		Self employed/own business		no	yes	yes	Yes, very well	Yes, very well	Sometimes	yes	no	yes	2 5
670	5	10	May 6, 2017 9:49:17 AM	Rural	male	Completed						yes	Naigaga	yes			yes	1	20	none/nursery	married/living together	1	1	5	Cement		Burnt bricks with cement		Iron sheets		Covered pit latrine no slab		Open public well/spring		Less than 30 minutes	Charcoal		Jua kali/informal		no	no	no	No	No	Never	yes	yes	yes	5
671	5	10	May 6, 2017 9:49:07 AM	Rural	female	Completed						yes	Birabwa	yes			no
672	5	10	May 6, 2017 9:46:57 AM	Rural	male	Completed						yes	Nakissozi	yes			no
673	5	10	May 6, 2017 9:47:25 AM	Rural	female	Completed						yes	Ponsinato	yes			no
674	5	10	May 6, 2017 9:53:28 AM	Rural	male	Completed						yes	Namasaba	yes			no
675	5	10	May 6, 2017 9:47:11 AM	Rural	male	Completed						yes	Nyakuru	yes			yes	1	20	secondary	married/living together	1	1	5 9	Cement		Burnt bricks with cement		Iron sheets		Uncovered pit latrine no slab		Protected public well/spring		30 minutes or longer	Charcoal		Self employed/own business		no	yes	yes	Yes, very well	Yes, very well	Never	yes	no	yes	88
676	5	11	May 5, 2017 8:52:45 AM	Rural	male	Completed						yes	M	yes			yes	1	25	secondary	married/living together	3	1	5	Cement		Cement blocks		Iron sheets		Uncovered pit latrine w/slab		Protected public well/spring		30 minutes or longer	Charcoal		Employment: private sector/NGO		no	yes	yes	Yes, very well	Yes, very well	Sometimes	yes	yes	yes	3
677	5	11	May 5, 2017 8:58:59 AM	Rural	male	Completed						yes	C	yes			no
678	5	11	May 5, 2017 8:52:19 AM	Rural	female	Completed						yes	T	yes			no
679	5	11	May 5, 2017 8:52:58 AM	Rural	male	Completed						yes	B	yes			no
680	5	11	May 5, 2017 8:52:29 AM	Rural	male	Completed						yes	K	yes			no
681	5	11	May 5, 2017 8:52:07 AM	Rural	male	Completed						yes	B	yes			no
682	5	11	May 5, 2017 8:58:43 AM	Rural	male	Completed						yes	N	yes			no
683	5	11	May 5, 2017 8:52:02 AM	Rural	male	Completed						yes	M	yes			no
684	5	11	May 5, 2017 8:52:53 AM	Rural	male	Completed						yes	N	yes			yes	1	43	primary	married/living together	3	1	5	Cement		Burnt bricks with cement		Iron sheets		Covered pit latrine w/ slab		Protected public well/spring		Less than 30 minutes	Fire wood		Domestic work		no	no	no	Yes, but not very well	Yes, but not very well	Never	yes	yes	yes	5
685	5	11	May 5, 2017 8:58:57 AM	Rural	male	Completed						yes	N	yes			no
686	5	11	May 5, 2017 8:58:28 AM	Rural	male	Completed						yes	N	yes			no
687	5	11	May 5, 2017 8:52:17 AM	Rural	male	Completed						yes	N	yes			no
688	5	11	May 5, 2017 8:59:04 AM	Rural	male	Completed						yes	E	yes			yes	1	35	none/nursery	married/living together	3	2	2 5	Cement		Burnt bricks with cement		Iron sheets		VIP latrine		Protected public well/spring		Less than 30 minutes	Charcoal		Farming		yes	no	yes	No	No	Never	yes	yes	yes	5
689	5	11	May 5, 2017 8:52:33 AM	Rural	female	Completed						yes	N	yes			no
690	5	11	May 5, 2017 8:58:40 AM	Rural	female	Completed						yes	N	yes			no
691	5	11	May 5, 2017 8:58:18 AM	Rural	male	Completed						yes	N	yes			yes	1	33	secondary	married/living together	2	2	5	Earth/Sand		Burnt bricks with mud		Iron sheets		Uncovered pit latrine no slab		Protected public well/spring		30 minutes or longer	Charcoal		Jua kali/informal		no	no	yes	Yes, but not very well	Yes, but not very well	Never	yes	yes	yes	5
692	5	11	May 5, 2017 8:59:09 AM	Rural	female	Completed						yes	N	yes			no
693	5	11	May 5, 2017 8:52:04 AM	Rural	male	Completed						yes	N	yes			no
694	5	11	May 5, 2017 8:58:30 AM	Rural	male	Completed						yes	M	yes			no
695	5	11	May 5, 2017 8:52:39 AM	Rural	male	Completed						yes	M	yes			no
696	5	11	May 5, 2017 8:58:54 AM	Rural	male	Completed						yes	N	yes			no
697	5	11	May 5, 2017 8:58:34 AM	Rural	female	Completed						yes	B	yes			no
698	5	11	May 5, 2017 8:52:20 AM	Rural	male	Completed						yes	N	yes			no
699	5	11	May 5, 2017 8:52:54 AM	Rural	male	Completed						yes	N	yes			no
700	5	11	May 5, 2017 8:52:30 AM	Rural	male	Completed						yes	A	yes			no
701	5	11	May 5, 2017 8:52:52 AM	Rural	female	Completed						yes	B	yes			no
702	5	11	May 5, 2017 8:58:51 AM	Rural	male	Completed						yes	K	yes			yes	1	77	none/nursery	widowed	2	1	5	Cement		Burnt bricks with cement		Iron sheets		Uncovered pit latrine no slab		Protected public well/spring		Less than 30 minutes	Fire wood		Farming		yes	no	yes	No	No	Never	yes	yes	yes	5
703	5	11	May 5, 2017 8:52:01 AM	Rural	female	Completed						yes	B	yes			yes	1	54	primary	separated	4	1	2 5	Earth and Dung		Burnt bricks with mud		Iron sheets		Covered pit latrine no slab		Public borehole		30 minutes or longer	Fire wood		Farming		no	yes	yes	Yes, but not very well	Yes, but not very well	Never	yes	yes	yes	5
704	5	11	May 5, 2017 8:58:48 AM	Rural	male	Completed						yes	N	yes			no
705	5	11	May 5, 2017 8:52:26 AM	Rural	male	Completed						yes	M	yes			yes	1	21	secondary	married/living together	2	2	2	Earth and Dung		Un-burnt bricks with plaster		Iron sheets		Covered pit latrine no slab		Protected public well/spring		Less than 30 minutes	Fire wood		Farming		yes	yes	yes	Yes, but not very well	Yes, but not very well	Never	yes	no	yes	1 2
706	5	11	May 5, 2017 8:52:57 AM	Rural	male	Completed						yes	B	yes			no
707	5	11	May 5, 2017 8:52:32 AM	Rural	male	Completed						yes	M	yes			no
708	5	11	May 5, 2017 8:52:38 AM	Rural	male	Completed						yes	N	yes			no
709	5	11	May 5, 2017 8:52:41 AM	Rural	male	Completed						yes	N	yes			yes	2	48	primary	separated	6	3	5 9	Cement		Cement blocks		Iron sheets		Covered pit latrine w/ slab		Protected public well/spring		Less than 30 minutes	Fire wood		Domestic work		no	no	no	Yes, but not very well	Yes, but not very well	Never	yes	yes	yes	2 5
709	5	11	May 5, 2017 8:52:41 AM	Rural	male	Completed						yes	N	yes			yes	2	48	primary	separated	6	3	5 9	Cement		Cement blocks		Iron sheets		Covered pit latrine w/ slab		Protected public well/spring		Less than 30 minutes	Fire wood		Domestic work		no	no	no	Yes, but not very well	Yes, but not very well	Never	yes	yes	yes	2 5
710	5	11	May 5, 2017 8:52:48 AM	Rural	male	Completed						yes	N	yes			no
711	5	11	May 5, 2017 8:52:46 AM	Rural	male	Completed						yes	N	yes			yes	1	20	secondary	married/living together	1	1	2	Cement		Cement blocks		Iron sheets		Uncovered pit latrine w/slab		Protected public well/spring		Less than 30 minutes	Charcoal		Self employed/own business		no	yes	yes	Yes, but not very well	Yes, but not very well	Never	yes	yes	yes	5
712	5	11	May 5, 2017 8:58:00 AM	Rural	male	Completed						yes	N	yes			yes	1	36	secondary	married/living together	6	2	1 2 3 4 5 8 9 10	Cement		Burnt bricks with cement		Iron sheets		Uncovered pit latrine no slab		Piped to yard/plot		Water on premises	Fire wood		Farming		yes	no	yes	Yes, very well	Yes, very well	Never	yes	yes	yes	2
713	5	11	May 5, 2017 8:52:43 AM	Rural	male	Completed						yes	N	yes			no
714	5	11	May 5, 2017 8:52:47 AM	Rural	male	Completed						yes	N	yes			yes	1	22	primary	married/living together	2	2	5	Cement		Cement blocks		Iron sheets		Uncovered pit latrine no slab		Protected public well/spring		Less than 30 minutes	Charcoal		Self employed/own business		no	yes	yes	Yes, but not very well	Yes, but not very well	Never	yes	no	yes	5
715	5	11	May 5, 2017 8:59:07 AM	Rural	male	Completed						yes	N	yes			no
716	5	11	May 5, 2017 8:58:45 AM	Rural	male	Completed						yes	K	yes			no
717	5	11	May 5, 2017 8:58:41 AM	Rural	male	Completed						yes	N	yes			no
718	5	11	May 5, 2017 8:58:22 AM	Rural	male	Completed						yes	N	yes			no
719	5	11	May 5, 2017 8:59:02 AM	Rural	male	Completed						yes	N	yes			no
720	5	11	May 5, 2017 8:58:24 AM	Rural	male	Completed						yes	N	yes			no
721	5	11	May 5, 2017 8:52:05 AM	Rural	male	Completed						yes	T	yes			no
722	5	11	May 5, 2017 8:58:35 AM	Rural	male	Completed						yes	A	yes			no
723	5	11	May 5, 2017 8:58:26 AM	Rural	male	Completed						yes	N	yes			no
724	5	11	May 5, 2017 8:59:05 AM	Rural	female	Completed						yes	V	yes			yes	1	20	secondary	married/living together	1	1	2 5	Cement		Burnt bricks with cement		Iron sheets		Uncovered pit latrine no slab		Protected public well/spring		Less than 30 minutes	Charcoal		Self employed/own business		no	no	yes	Yes, very well	Yes, very well	Never	yes	no	no
725	5	11	May 5, 2017 8:58:15 AM	Rural	male	Completed						yes	N	yes			no
726	5	11	May 5, 2017 8:58:12 AM	Rural	male	Completed						no
727	5	11	May 5, 2017 8:58:11 AM	Rural	male	Completed						yes	N	yes			no
728	5	11	May 5, 2017 8:52:35 AM	Rural	female	Completed						yes	M	yes			no
729	5	11	May 5, 2017 8:58:37 AM	Rural	male	Completed						yes	N	yes			no
730	5	11	May 5, 2017 8:52:25 AM	Rural	male	Completed						yes	N	yes			no
731	5	11	May 5, 2017 8:52:21 AM	Rural	male	Completed						yes	A	yes			yes	1	25	primary	married/living together	2	2	2 5	Earth and Dung		Un-burnt bricks		Iron sheets		Covered pit latrine no slab		Protected public well/spring		30 minutes or longer	Fire wood		Domestic work		no	no	no	Yes, but not very well	Yes, but not very well	Never	yes	yes	yes	2
732	5	11	May 5, 2017 8:52:23 AM	Rural	female	Completed						yes	N	yes			no
733	5	11	May 5, 2017 8:59:12 AM	Rural	male	Completed						yes	N	yes			no
734	5	11	May 5, 2017 8:59:01 AM	Rural	male	Completed						yes	N	yes			no
735	5	11	May 5, 2017 8:52:12 AM	Rural	female	Completed						yes	M	yes			no
736	5	11	May 5, 2017 8:52:55 AM	Rural	male	Completed						yes	N	yes			no
737	5	11	May 5, 2017 8:58:55 AM	Rural	male	Completed						yes	M	yes			no
738	5	11	May 5, 2017 8:59:11 AM	Rural	female	Completed						yes	N	yes			no
739	5	11	May 5, 2017 8:52:50 AM	Rural	female	Completed						yes	N	yes			no
740	5	11	May 5, 2017 8:58:14 AM	Rural	male	Completed						yes	B	yes			yes	1	21	secondary	married/living together	2	2	1 2 3 5	Cement		Burnt bricks with cement		Iron sheets		Uncovered pit latrine no slab		Protected public well/spring		Less than 30 minutes	Fire wood		Farming		yes	no	yes	Yes, very well	Yes, very well	Never	no
741	5	11	May 5, 2017 8:58:53 AM	Rural	male	Completed						yes	S	yes			yes	1	25	secondary	married/living together	1	1	1 2 5	Earth/Sand		Burnt bricks with cement		Iron sheets		Uncovered pit latrine no slab		Public tap/standpipe		Less than 30 minutes	Charcoal		Self employed/own business		yes	yes	yes	Yes, very well	Yes, very well	Never	yes	yes	yes	5
742	5	11	May 5, 2017 8:58:58 AM	Rural	male	Completed						yes	N	yes			no
743	5	11	May 5, 2017 8:52:15 AM	Rural	male	Completed						yes	N	yes			yes	1	31	secondary	married/living together	4	2	2	Earth and Dung		Burnt bricks with mud		Iron sheets		Covered pit latrine no slab		Protected public well/spring		Less than 30 minutes	Fire wood		Self employed/own business		no	yes	yes	Yes, but not very well	Yes, but not very well	Never	yes	yes	yes	5
744	5	11	May 5, 2017 8:59:13 AM	Rural	male	Completed						yes	M	yes			no
745	5	11	May 5, 2017 8:52:28 AM	Rural	male	Completed						yes	N	yes			no
746	5	11	May 5, 2017 8:59:06 AM	Rural	male	Completed						yes	N	yes			no
747	5	11	May 5, 2017 8:52:51 AM	Rural	male	Completed						yes	N	yes			no
748	5	11	May 5, 2017 8:52:13 AM	Rural	male	Completed						yes	M	yes			no
749	5	11	May 5, 2017 8:58:49 AM	Rural	male	Completed						yes	N	yes			yes	1	35	secondary	married/living together	6	2	5	Earth/Sand		Burnt bricks with cement		Iron sheets		Uncovered pit latrine no slab		Protected public well/spring		Less than 30 minutes	Fire wood		Farming		yes	yes	no	Yes, but not very well	Yes, but not very well	Never	yes	yes	yes	5
750	5	11	May 5, 2017 8:58:38 AM	Rural	male	Completed						yes	N	yes			no
751	5	11	May 5, 2017 8:52:42 AM	Rural	male	Completed						yes	N	yes			no
752	5	11	May 5, 2017 8:59:10 AM	Rural	female	Completed						yes	N	yes			no
753	5	11	May 5, 2017 8:58:25 AM	Rural	male	Completed						yes	N	yes			no
754	5	11	May 5, 2017 8:52:37 AM	Rural	male	Completed						yes	N	yes			no
755	5	11	May 5, 2017 8:52:34 AM	Rural	male	Completed						yes	K	yes			no
756	3	12	Apr 27, 2017 9:01:27 PM	Rural	male	Completed						yes	Mwima	yes			yes	1	40	primary	married/living together	11	0	5 9	Cement		Burnt bricks with cement		Iron sheets		Covered pit latrine no slab		Protected public well/spring		30 minutes or longer	Fire wood		Farming		yes	no	no	Yes, very well	Yes, very well	Never	yes	yes	yes	2 4 5
757	3	12	May 1, 2017 4:16:59 PM	Rural	male	Completed						yes	Nakittende	yes			no
758	3	12	May 1, 2017 4:17:00 PM	Rural	male	Completed						yes	Benah	yes			no
759	3	12	May 1, 2017 4:17:16 PM	Rural	male	Completed						yes	Mastullah	yes			no
760	3	12	Apr 27, 2017 9:01:26 PM	Rural	male	Completed						yes	Doreen	yes			no
761	3	12	Apr 28, 2017 9:55:24 PM	Rural	male	Completed						yes	N	yes			yes	1	28	primary	married/living together	3	2	2 5	Cement		Burnt bricks with mud		Iron sheets		VIP latrine		River/stream		Less than 30 minutes	Fire wood		Self employed/own business		yes	yes	yes	Yes, but not very well	Yes, but not very well	Never	yes	yes	yes	5
762	3	12	May 1, 2017 4:17:06 PM	Rural	male	Completed						yes	Dianah	yes			no
763	3	12	May 1, 2017 4:16:41 PM	Rural	male	Completed						yes	Busonya	yes			no
764	3	12	Apr 28, 2017 9:55:28 PM	Rural	male	Completed						yes	N	yes			no
765	3	12	May 1, 2017 4:17:15 PM	Rural	male	Completed						yes	Petwa	yes			no
766	3	12	Apr 27, 2017 9:01:24 PM	Rural	male	Completed						yes	Buyisee	yes			no
767	3	12	Apr 27, 2017 9:01:23 PM	Rural	male	Completed						yes	Rehema	yes			no
768	3	12	May 1, 2017 4:16:30 PM	Rural	female	Completed						yes	Zainah	yes			no
769	3	12	Apr 28, 2017 9:55:25 PM	Rural	male	Completed						yes	N	yes			yes	1	25	primary	married/living together	2	2	5	Stones		Cement blocks		Iron sheets		VIP latrine		Borehole in yard/plot		Less than 30 minutes	Fire wood		Self employed/own business		yes	yes	yes	Yes, but not very well	Yes, but not very well	Never	yes	yes	yes	1 5
770	3	12	May 1, 2017 4:16:26 PM	Rural	male	Completed						yes	Sharifah	yes			no
771	3	12	Apr 28, 2017 9:48:23 PM	Urban	female	Completed						yes	Nakyobe	yes			yes	1	30	secondary	separated	2	1	1 2 9 10	Stones		Burnt bricks with cement		Iron sheets		Covered pit latrine no slab		Protected public well/spring		Less than 30 minutes	Fire wood		Jua kali/informal		no	yes	yes	Yes, very well	Yes, very well	Never	yes	yes	no
772	3	12	Apr 27, 2017 9:01:21 PM	Rural	male	Completed						yes	Ssempebwa	yes			yes	1	47	none/nursery	married/living together	6	0	1 2 3 5 8 9	Cement		Burnt bricks with cement		Iron sheets		Covered pit latrine no slab		Protected public well/spring		Less than 30 minutes	Fire wood		Farming		yes	yes	yes	No	No	Never	yes	yes	yes	2
773	3	12	Apr 28, 2017 9:48:20 PM	Urban	male	Completed						yes	Nakyagabo	yes			no
774	3	12	Apr 27, 2017 9:01:22 PM	Rural	male	Completed						yes	Gertrude	yes			no
775	3	12	Apr 27, 2017 9:01:31 PM	Rural	male	Completed						yes	Mwanje	yes			no
776	3	12	Apr 28, 2017 9:55:27 PM	Rural	male	Completed						yes	N	yes			yes	1	20	secondary	married/living together	2	2	2 9	Cement		Cement blocks		Iron sheets		VIP latrine		Borehole in yard/plot		Less than 30 minutes	Charcoal		Self employed/own business		no	no	no	Yes, very well	Yes, very well	Sometimes	yes	yes	yes	2
777	3	12	Apr 28, 2017 9:48:20 PM	Rural	male	Completed						yes	Lucy	yes			no
778	3	12	May 1, 2017 4:17:17 PM	Rural	male	Completed						yes	Longe	yes			no
779	3	12	Apr 28, 2017 9:55:30 PM	Rural	female	Completed						yes	N	yes			yes	1	38	none/nursery	widowed	3	1	11	Earth and Dung		Mud and poles		Iron sheets		VIP latrine		Borehole in yard/plot		Less than 30 minutes	Fire wood		Self employed/own business		no	no	no	No	No	Never	yes	yes	yes	1 5
780	3	12	Apr 28, 2017 9:48:23 PM	Urban	male	Completed						yes	Nansamba	yes			no
781	3	12	May 1, 2017 4:16:46 PM	Rural	male	Completed						yes	Miriam	yes			yes	1	30	primary	married/living together	5	2	2 5	Cement		Cement blocks		Iron sheets		Uncovered pit latrine no slab		Protected public well/spring		Less than 30 minutes	Fire wood		Casual/contract jobs		no	yes	yes	Yes, very well	Yes, very well	Never	yes	yes	yes	1 2
782	3	12	Apr 28, 2017 9:55:22 PM	Rural	male	Completed						yes	N	yes			no
783	3	12	Apr 28, 2017 9:49:32 PM	Urban	male	Completed						yes	Mary	yes			no
784	3	12	Apr 27, 2017 9:01:30 PM	Rural	female	Completed						yes	Mukasa	yes			no
785	3	12	May 1, 2017 4:17:12 PM	Rural	male	Completed						yes	Getrude	yes			no
786	3	12	May 1, 2017 4:16:47 PM	Rural	male	Completed						yes	Sarah	yes			no
787	3	12	May 1, 2017 4:17:04 PM	Rural	male	Completed						yes	Jesca	yes			no
788	3	12	May 1, 2017 4:16:43 PM	Rural	female	Completed						yes	Agnes	yes			no
789	3	12	May 1, 2017 4:16:44 PM	Rural	female	Completed						yes	Namutosi	yes			no
790	3	12	May 1, 2017 4:16:33 PM	Rural	male	Completed						yes	Shamim	yes			yes	1	22	primary	married/living together	3	2	1 2 3 5	Cement		Cement blocks		Iron sheets		VIP latrine		Protected public well/spring		Less than 30 minutes	Charcoal		Self employed/own business		no	no	no	Yes, but not very well	Yes, but not very well	Never	yes	yes	yes	1 2
791	3	12	May 1, 2017 4:16:52 PM	Rural	male	Completed						yes	Annet	yes			yes	2	40	none/nursery	married/living together	9	2	2 5 8 10	Cement		Cement blocks		Iron sheets		Uncovered pit latrine no slab		Protected public well/spring		30 minutes or longer	Fire wood		Casual/contract jobs		yes	no	no	No	No	Never	yes	yes	yes	5
791	3	12	May 1, 2017 4:16:52 PM	Rural	male	Completed						yes	Annet	yes			yes	2	40	none/nursery	married/living together	9	2	2 5 8 10	Cement		Cement blocks		Iron sheets		Uncovered pit latrine no slab		Protected public well/spring		30 minutes or longer	Fire wood		Casual/contract jobs		yes	no	no	No	No	Never	yes	yes	yes	5
792	3	12	May 1, 2017 4:16:24 PM	Rural	male	Completed						yes	Nalusiba	yes			yes	1	40	primary	married/living together	7	1	2 5 8	Earth/Sand		Timber		Iron sheets		VIP latrine		Protected public well/spring		Water on premises	Fire wood		Self employed/own business		yes	yes	yes	Yes, but not very well	Yes, but not very well	Never	yes	yes	yes	1
793	3	12	May 1, 2017 4:17:13 PM	Rural	male	Completed						yes	Fatumah	yes			no
794	3	12	Apr 27, 2017 9:01:29 PM	Rural	male	Completed						yes	Basikira	yes			yes	1	30	secondary	married/living together	4	2	2 3 5 9 10	Cement		Burnt bricks with cement		Iron sheets		Covered pit latrine w/ slab		Protected public well/spring		30 minutes or longer	Fire wood		Self employed/own business		no	yes	yes	Yes, very well	Yes, very well	Never	yes	yes	yes	5
795	3	12	Apr 28, 2017 9:55:21 PM	Rural	male	Completed						yes	N	yes			no
796	3	12	May 1, 2017 4:16:49 PM	Rural	male	Completed						yes	Cisse	yes			no
797	3	12	Apr 28, 2017 9:55:29 PM	Rural	male	Completed						yes	N	yes			no
798	3	12	May 1, 2017 4:16:27 PM	Rural	male	Completed						yes	Shadiah	yes			yes	1	17	vocational	married/living together	1	1	2 5	Cement		Cement blocks		Iron sheets		Uncovered pit latrine w/slab		Protected public well/spring		Less than 30 minutes	Charcoal		Casual/contract jobs		no	no	no	Yes, but not very well	No	Never	yes	no	yes	1 2
799	3	12	May 1, 2017 4:17:09 PM	Rural	male	Completed						yes	Vicent	yes			no
800	3	12	Apr 28, 2017 9:49:34 PM	Urban	male	Completed						yes	Nakamya	yes			no
801	3	12	Apr 28, 2017 9:55:21 PM	Rural	female	Completed						yes	N	yes			no
802	3	12	Apr 28, 2017 9:55:23 PM	Rural	male	Completed						yes	K	yes			no
803	3	12	Apr 28, 2017 9:49:33 PM	Urban	male	Completed						yes	Kutesa	yes			yes	1	48	none/nursery	married/living together	2	1	1 2 8 9	Cement		Burnt bricks with cement		Iron sheets		Covered pit latrine no slab		Protected public well/spring		Less than 30 minutes	Fire wood		Domestic work		yes	yes	yes	No	No	Never	yes	yes	yes	5
804	3	12	Apr 28, 2017 9:55:28 PM	Rural	female	Completed						yes	N	yes			no
805	3	12	Apr 27, 2017 9:01:25 PM	Rural	male	Completed						yes	Susan	yes			yes	1	21	secondary	married/living together	3	2	2 8 9	Earth/Sand		Mud and poles		Iron sheets		Covered pit latrine no slab		Protected public well/spring		Less than 30 minutes	Fire wood		Jua kali/informal		no	no	no	Yes, very well	Yes, very well	Never	yes	yes	yes	2
806	3	12	May 1, 2017 4:17:05 PM	Rural	male	Completed						yes	Agnes	yes			no
807	3	12	Apr 28, 2017 9:48:21 PM	Urban	male	Completed						yes	Nakiyaga	yes			no
808	3	12	May 1, 2017 4:16:57 PM	Rural	female	Completed						yes	Magret	yes			yes	1	50	primary	widowed	10	3	5 10	Cement		Cement blocks		Iron sheets		VIP latrine		Protected public well/spring		30 minutes or longer	Fire wood		Domestic work		no	no	no	Yes, but not very well	Yes, but not very well	Never	yes	yes	yes	5
809	3	12	Apr 28, 2017 9:48:22 PM	Urban	male	Completed						yes	Bashil	yes			no
810	3	12	May 1, 2017 4:17:07 PM	Rural	male	Completed						yes	Feibe	yes			no
811	3	12	Apr 28, 2017 9:48:21 PM	Urban	male	Completed						yes	Gorrette	yes			no
812	3	12	May 1, 2017 4:16:39 PM	Rural	male	Completed						yes	Mulokwa	yes			no
813	3	12	May 1, 2017 4:16:42 PM	Rural	male	Completed						yes	Prossy	yes			no
814	3	12	Apr 27, 2017 9:01:18 PM	Rural	male	Completed						yes	Prossy	yes			no
815	3	12	Apr 28, 2017 9:55:26 PM	Rural	male	Completed						yes	N	yes			no
816	3	12	Apr 28, 2017 9:55:20 PM	Rural	male	Completed						yes	N	yes			no
817	3	12	Apr 28, 2017 9:49:30 PM	Urban	female	Completed						yes	Lorans	yes			no
818	3	12	Apr 28, 2017 9:55:25 PM	Rural	female	Completed						yes	N	yes			no
819	3	12	Apr 28, 2017 9:49:31 PM	Urban	male	Completed						yes	Mwoka	yes			yes	1	47	secondary	married/living together	6	2	1 2 8	Cement		Burnt bricks with cement		Iron sheets		Covered pit latrine no slab		Public borehole		Less than 30 minutes	Fire wood		Domestic work		yes	yes	yes	Yes, very well	Yes, very well	Never	yes	yes	yes	5
820	3	12	May 1, 2017 4:16:38 PM	Rural	male	Completed						yes	Lovisa	yes			no
821	3	12	Apr 27, 2017 9:01:32 PM	Rural	male	Completed						yes	Julliet	yes			yes	1	30	secondary	married/living together	3	1	2 5 9	Cement		Burnt bricks with cement		Iron sheets		Covered pit latrine no slab		Protected public well/spring		30 minutes or longer	Fire wood		Casual/contract jobs		yes	yes	yes	Yes, very well	Yes, very well	Never	yes	yes	yes	5
822	3	12	Apr 27, 2017 9:01:28 PM	Rural	male	Completed						yes	James	yes			no
823	3	12	Apr 28, 2017 9:55:26 PM	Rural	female	Completed						yes	N	yes			no
824	3	12	Apr 28, 2017 9:49:31 PM	Urban	male	Completed						yes	Phillis	yes			no
825	3	12	May 1, 2017 4:16:55 PM	Rural	male	Completed						yes	Jesca	yes			no
826	3	12	Apr 27, 2017 9:01:19 PM	Rural	male	Completed						yes	Lydia	yes			yes	2	21	secondary	married/living together	4	2	1 2 3 4 5 9	Cement		Burnt bricks with cement		Iron sheets		Covered pit latrine w/ slab		Protected public well/spring		Less than 30 minutes	Charcoal		Employment: private sector/NGO		no	no	no	Yes, very well	Yes, very well	Never	yes	yes	yes	3
826	3	12	Apr 27, 2017 9:01:19 PM	Rural	male	Completed						yes	Lydia	yes			yes	2	21	secondary	married/living together	4	2	1 2 3 4 5 9	Cement		Burnt bricks with cement		Iron sheets		Covered pit latrine w/ slab		Protected public well/spring		Less than 30 minutes	Charcoal		Employment: private sector/NGO		no	no	no	Yes, very well	Yes, very well	Never	yes	yes	yes	3
827	3	12	Apr 27, 2017 9:01:22 PM	Rural	male	Completed						yes	Racheal	yes			no
828	3	12	Apr 28, 2017 9:48:24 PM	Rural	female	Completed						yes	Gokyalya	yes			no
829	3	12	May 1, 2017 4:16:36 PM	Rural	male	Completed						yes	Namayanja	yes			no
830	3	12	Apr 28, 2017 9:55:23 PM	Rural	male	Completed						yes	N	yes			yes	1	41	primary	married/living together	7	1	2 9	Cement		Stone		Iron sheets		VIP latrine		River/stream		Less than 30 minutes	Fire wood		Self employed/own business		yes	yes	yes	Yes, but not very well	Yes, but not very well	Sometimes	yes	yes	yes	5
831	3	12	May 1, 2017 4:16:37 PM	Rural	male	Completed						yes	Mwesigwa	yes			no
832	3	12	Apr 28, 2017 9:55:30 PM	Rural	male	Completed						yes	N	yes			no
833	3	12	May 1, 2017 4:17:11 PM	Rural	male	Completed						yes	Ronald	yes			no
834	3	12	May 1, 2017 4:17:18 PM	Rural	female	Completed						yes	Anna	yes			no
835	3	12	Apr 28, 2017 9:48:25 PM	Rural	male	Completed						yes	Namutebi	yes			no
836	6	13	May 1, 2017 8:46:26 PM	Rural	male	Completed						yes	N	yes			yes	1	29	primary	married/living together	5	2	2 5 9 10	Cement		Burnt bricks with cement		Iron sheets		Uncovered pit latrine w/slab		rain water		Water on premises	Fire wood		Farming		yes	yes	yes	Yes, but not very well	Yes, but not very well	Never	yes	yes	yes	5
837	6	13	Apr 30, 2017 8:23:34 AM	Rural	male	Completed						yes	N	yes			no
838	6	13	Apr 30, 2017 8:23:37 AM	Rural	male	Completed						yes	N	yes			no
839	6	13	Apr 30, 2017 8:23:33 AM	Rural	female	Completed						yes	N	yes			no
840	6	13	May 1, 2017 8:46:28 PM	Rural	male	Completed						yes	N	yes			no
841	6	13	May 2, 2017 7:31:28 PM	Rural	male	Completed						yes	Nakante	yes			yes	1	20	secondary	married/living together	1	1	2 5	Cement		Burnt bricks with cement		Iron sheets		Uncovered pit latrine no slab		Protected well/spring in yard/plot		Less than 30 minutes	Charcoal		Farming		yes	yes	yes	Yes, very well	Yes, very well	Never	yes	yes	yes	1 2 5
842	6	13	May 1, 2017 8:46:34 PM	Rural	male	Completed						yes	H	yes			no
843	6	13	Apr 30, 2017 8:23:38 AM	Rural	male	Completed						yes	N	yes			no
844	6	13	May 1, 2017 8:46:29 PM	Rural	male	Completed						yes	K	yes			yes	1	65	none/nursery	married/living together	5	1	2 5 8	Cement		Burnt bricks with cement		Iron sheets		Uncovered pit latrine no slab		Protected public well/spring		Less than 30 minutes	Fire wood		Domestic work		no	no	no	No	No	Never	yes	yes	yes	5
845	6	13	May 1, 2017 8:46:21 PM	Rural	male	Completed						yes	N	yes			yes	1	45	primary	married/living together	3	3	2 5 9	Cement		Burnt bricks with cement		Iron sheets		VIP latrine		Open public well/spring		30 minutes or longer	Fire wood		Self employed/own business		yes	yes	yes	Yes, but not very well	Yes, but not very well	Never	yes	yes	yes	5
846	6	13	May 1, 2017 8:46:27 PM	Rural	male	Completed						yes	N	yes			yes	1	49	primary	married/living together	7	3	2 5 8	Stones		Burnt bricks with mud		Iron sheets		Composting toilet		Public borehole		Less than 30 minutes	Fire wood		Self employed/own business		yes	yes	yes	Yes, but not very well	Yes, but not very well	Never	yes	yes	yes	5
847	6	13	Apr 30, 2017 9:50:47 AM	Rural	male	Completed						yes	N	yes			no
848	6	13	May 2, 2017 7:31:29 PM	Rural	male	Completed						yes	N	yes			yes	1	23	primary	married/living together	3	2	2 5	Cement		Un-burnt bricks with plaster		Iron sheets		Uncovered pit latrine no slab		Protected well/spring in yard/plot		Less than 30 minutes	Charcoal		Self employed/own business		no	yes	yes	Yes, but not very well	Yes, but not very well	Never	yes	yes	yes	1 2 3 5
849	6	13	May 1, 2017 8:46:19 PM	Rural	male	Completed						yes	N	yes			no
850	6	13	Apr 30, 2017 9:50:51 AM	Rural	female	Completed						yes	N	yes			no
851	6	13	Apr 30, 2017 8:23:31 AM	Rural	male	Completed						yes	N	yes			no
852	6	13	May 1, 2017 8:46:30 PM	Rural	male	Completed						yes	N	yes			no
853	6	13	May 1, 2017 8:46:24 PM	Rural	male	Completed						yes	N	yes			no
854	6	13	May 1, 2017 8:46:25 PM	Rural	male	Completed						yes	N	yes			no
855	6	13	Apr 30, 2017 9:50:49 AM	Rural	female	Completed						yes	N	yes			no
856	6	13	May 1, 2017 8:52:16 PM	Rural	male	Completed						yes	N	yes			no
857	6	13	May 1, 2017 8:46:23 PM	Rural	female	Completed						yes	N	yes			yes	1	24	primary	separated	2	1	1 2 3 5 8 10	Cement		Burnt bricks with cement		Iron sheets		Covered pit latrine w/ slab		Public borehole		Water on premises	Fire wood		Domestic work		yes	no	yes	Yes, but not very well	Yes, but not very well	Never	yes	yes	yes	5
858	6	13	May 1, 2017 8:52:15 PM	Rural	female	Completed						yes	N	yes			no
859	6	13	Apr 30, 2017 8:23:33 AM	Rural	female	Completed						yes	B	yes			no
860	6	13	May 1, 2017 8:52:10 PM	Rural	male	Completed						yes	N	yes			yes	1	41	primary	married/living together	5	2	1 2 3 4 5 9 10	Cement		Un-burnt bricks		Iron sheets		Uncovered pit latrine no slab		River/stream		Less than 30 minutes	Fire wood		Self employed/own business		no	yes	yes	No	No	Never	yes	yes	yes	1 2 5
861	6	13	Apr 30, 2017 8:23:28 AM	Rural	male	Completed						yes	N	yes			yes	1	20	primary	married/living together	1	1	1 2 3 6	Cement		Burnt bricks with cement		Iron sheets		Uncovered pit latrine no slab		Borehole in yard/plot		Less than 30 minutes	Charcoal		Self employed/own business		no	yes	yes	No	No	Never	yes	yes	yes	1 2 5
862	6	13	May 2, 2017 7:31:33 PM	Rural	male	Completed						yes	L	yes			no
863	6	13	May 1, 2017 8:52:11 PM	Rural	male	Completed						yes	N	yes			no
864	6	13	Apr 30, 2017 8:23:35 AM	Rural	male	Completed						yes	N	yes			no
865	6	13	May 1, 2017 8:52:08 PM	Rural	female	Completed						yes	N	yes			no
866	6	13	May 1, 2017 8:46:28 PM	Rural	male	Completed						yes	N	yes			no
867	6	13	Apr 30, 2017 9:50:52 AM	Rural	male	Completed						yes	N	yes			yes	2	26	primary	married/living together	3	2	1 2 3 5 8	Cement		Burnt bricks with cement		Iron sheets		Uncovered pit latrine w/slab		Borehole in yard/plot		Water on premises	Fire wood		Casual/contract jobs		yes	no	yes	Yes, but not very well	Yes, but not very well	Never	yes	yes	yes	5
867	6	13	Apr 30, 2017 9:50:52 AM	Rural	male	Completed						yes	N	yes			yes	2	26	primary	married/living together	3	2	1 2 3 5 8	Cement		Burnt bricks with cement		Iron sheets		Uncovered pit latrine w/slab		Borehole in yard/plot		Water on premises	Fire wood		Casual/contract jobs		yes	no	yes	Yes, but not very well	Yes, but not very well	Never	yes	yes	yes	5
868	6	13	May 1, 2017 8:52:06 PM	Rural	male	Completed						yes	A	yes			yes	1	28	primary	married/living together	2	2	1 2 8 9	Cement		Un-burnt bricks with plaster		Iron sheets		Uncovered pit latrine w/slab		Public borehole		Less than 30 minutes	Charcoal		Self employed/own business		no	yes	yes	No	No	Never	yes	yes	yes	1 2 3 5
869	6	13	May 1, 2017 8:46:23 PM	Rural	male	Completed						yes	B	yes			no
870	6	13	Apr 30, 2017 9:50:42 AM	Rural	female	Completed						yes	N	yes			no
871	6	13	May 1, 2017 8:46:18 PM	Rural	male	Completed						yes	N	yes			yes	1	60	primary	married/living together	1	1	11	Earth and Dung		Mud and poles		Thatched		Composting toilet		Open public well/spring		Less than 30 minutes	Fire wood		Casual/contract jobs		yes	no	no	No	No	Never	yes	yes	yes	5
872	6	13	May 1, 2017 8:46:20 PM	Rural	male	Completed						yes	N	yes			yes	1	18	primary	married/living together	1	1	2 5	Earth and Dung		Mud and poles		Iron sheets		Composting toilet		Open public well/spring		Less than 30 minutes	Fire wood		Spousal support		no	no	no	No	No	Never	yes	yes	yes	5
873	6	13	May 1, 2017 8:46:27 PM	Rural	male	Completed						yes	M	yes			no
874	6	13	May 1, 2017 8:52:07 PM	Rural	male	Completed						yes	N	yes			yes	1	14	secondary	never married	3	2	1 2 3 5 9 10	Cement		Burnt bricks with cement		Iron sheets		Uncovered pit latrine no slab		rain water		Water on premises	Fire wood		Employment: Civil service		no	yes	yes	Yes, but not very well	Yes, but not very well	Never	yes	yes	yes	1 2 5
875	6	13	May 1, 2017 8:52:17 PM	Rural	male	Completed						yes	N	yes			no
876	6	13	Apr 30, 2017 9:50:48 AM	Rural	male	Completed						yes	N	yes			yes	2	42	none/nursery	married/living together	4	4	2 5	Earth/Sand		Burnt bricks with cement		Iron sheets		Composting toilet		Open well/spring in yard/plot		Less than 30 minutes	Fire wood		Domestic work		yes	no	yes	No	No	Never	yes	yes	yes	5
876	6	13	Apr 30, 2017 9:50:48 AM	Rural	male	Completed						yes	N	yes			yes	2	42	none/nursery	married/living together	4	4	2 5	Earth/Sand		Burnt bricks with cement		Iron sheets		Composting toilet		Open well/spring in yard/plot		Less than 30 minutes	Fire wood		Domestic work		yes	no	yes	No	No	Never	yes	yes	yes	5
877	6	13	Apr 30, 2017 8:23:39 AM	Rural	male	Completed						yes	N	yes			no
878	6	13	May 1, 2017 8:52:16 PM	Rural	male	Completed						yes	N	yes			no
879	6	13	Apr 30, 2017 8:23:37 AM	Rural	male	Completed						yes	N	yes			no
880	6	13	Apr 30, 2017 8:23:29 AM	Rural	male	Completed						yes	N	yes			yes	2	33	primary	married/living together	2	2	1 2 3 5	Cement		Burnt bricks with cement		Iron sheets		Covered pit latrine w/ slab		Public borehole		Less than 30 minutes	Fire wood		Self employed/own business		no	yes	yes	No	No	Never	yes	yes	yes	1 2
880	6	13	Apr 30, 2017 8:23:29 AM	Rural	male	Completed						yes	N	yes			yes	2	33	primary	married/living together	2	2	1 2 3 5	Cement		Burnt bricks with cement		Iron sheets		Covered pit latrine w/ slab		Public borehole		Less than 30 minutes	Fire wood		Self employed/own business		no	yes	yes	No	No	Never	yes	yes	yes	1 2
881	6	13	May 1, 2017 8:46:32 PM	Rural	male	Completed						yes	K	yes			yes	1	31	primary	married/living together	7	1	2 5 9	Cement		Burnt bricks with cement		Iron sheets		Uncovered pit latrine w/slab		Open public well/spring		Less than 30 minutes	Fire wood		Farming		no	no	no	Yes, but not very well	Yes, but not very well	Never	yes	yes	yes	5
882	6	13	May 1, 2017 8:46:35 PM	Rural	female	Completed						yes	N	yes			no
883	6	13	May 1, 2017 8:46:33 PM	Rural	male	Completed						yes	N	yes			no
884	6	13	May 1, 2017 8:52:09 PM	Rural	male	Completed						yes	G	yes			yes	1	28	primary	married/living together	1	1	1 2 3 9	Cement		Burnt bricks with cement		Iron sheets		Uncovered pit latrine no slab		Public borehole		30 minutes or longer	Fire wood		Self employed/own business		no	yes	yes	Yes, but not very well	Yes, but not very well	Never	yes	yes	yes	1 2 5
885	6	13	May 1, 2017 8:52:09 PM	Rural	male	Completed						yes	N	yes			no
886	6	13	May 2, 2017 7:31:27 PM	Rural	male	Completed						yes	N	yes			no
887	6	13	May 1, 2017 8:46:21 PM	Rural	male	Completed						yes	S	yes			no
888	6	13	Apr 30, 2017 8:23:27 AM	Rural	male	Completed						yes	H	yes			yes	1	27	primary	married/living together	2	2	1 2 8 9	Cement		Burnt bricks with mud		Iron sheets		Uncovered pit latrine no slab		Borehole in yard/plot		Less than 30 minutes	Charcoal		Self employed/own business		no	yes	yes	Yes, but not very well	Yes, but not very well	Never	yes	yes	yes	1 2 5
889	6	13	May 1, 2017 8:46:22 PM	Rural	male	Completed						yes	B	yes			no
890	6	13	May 1, 2017 8:52:14 PM	Rural	male	Completed						yes	N	yes			no
891	6	13	May 2, 2017 7:31:31 PM	Rural	male	Completed						yes	N	yes			no
892	6	13	May 1, 2017 8:46:17 PM	Rural	male	Completed						yes	B	yes			no
893	6	13	May 2, 2017 7:31:25 PM	Rural	male	Completed						yes	M	yes			no
894	6	13	Apr 30, 2017 9:50:42 AM	Rural	male	Completed						yes	N	yes			yes	1	25	secondary	married/living together	4	3	1 2	Cement		Burnt bricks with cement		Iron sheets		Uncovered pit latrine w/slab		Borehole in yard/plot		Water on premises	Charcoal		Self employed/own business		no	yes	yes	Yes, very well	Yes, very well	Never	yes	yes	yes	5
895	6	13	Apr 30, 2017 9:50:44 AM	Rural	female	Completed						yes	N	yes			yes	1	21	secondary	separated	3	2	2 5 9	Cement		Burnt bricks with cement		Iron sheets		Uncovered pit latrine w/slab		Borehole in yard/plot		Water on premises	Fire wood		Self employed/own business		yes	yes	yes	Yes, very well	Yes, very well	Never	yes	yes	yes	5
896	6	13	May 1, 2017 8:52:05 PM	Rural	male	Completed						yes	N	yes			yes	1	28	primary	married/living together	2	1	1 2 3	Cement		Burnt bricks with cement		Iron sheets		Uncovered pit latrine no slab		Borehole in yard/plot		Less than 30 minutes	Fire wood		Self employed/own business		no	yes	yes	Yes, but not very well	Yes, but not very well	Never	yes	yes	yes	1 2 5
897	6	13	Apr 30, 2017 8:23:29 AM	Rural	male	Completed						yes	N	yes			yes	1	23	primary	married/living together	1	1	1 2 3 8 9	Cement		Burnt bricks with cement		Iron sheets		Uncovered pit latrine no slab		Borehole in yard/plot		Less than 30 minutes	Charcoal		Farming		yes	yes	yes	No	No	Never	yes	yes	yes	1 2 5
898	6	13	May 1, 2017 8:52:11 PM	Rural	female	Completed						yes	N	yes			no
899	6	13	May 1, 2017 8:52:12 PM	Rural	male	Completed						yes	K	yes			no
900	6	13	May 1, 2017 8:52:12 PM	Rural	male	Completed						yes	N	yes			no
901	6	13	May 1, 2017 8:52:14 PM	Rural	male	Completed						yes	N	yes			no
902	6	13	Apr 30, 2017 8:23:36 AM	Rural	male	Completed						yes	K	yes			no
903	6	13	May 1, 2017 8:46:34 PM	Rural	male	Completed						yes	N	yes			yes	2	26	secondary	married/living together	6	2	2 3 5 9	Cement		Burnt bricks with cement		Iron sheets		Uncovered pit latrine w/slab		Open public well/spring		Less than 30 minutes	Fire wood		Self employed/own business		yes	yes	yes	Yes, very well	Yes, very well	Never	yes	yes	yes	5
903	6	13	May 1, 2017 8:46:34 PM	Rural	male	Completed						yes	N	yes			yes	2	26	secondary	married/living together	6	2	2 3 5 9	Cement		Burnt bricks with cement		Iron sheets		Uncovered pit latrine w/slab		Open public well/spring		Less than 30 minutes	Fire wood		Self employed/own business		yes	yes	yes	Yes, very well	Yes, very well	Never	yes	yes	yes	5
904	6	13	Apr 30, 2017 9:50:46 AM	Rural	male	Completed						yes	N	yes			no
905	6	13	May 2, 2017 7:31:26 PM	Rural	male	Completed						yes	N	yes			yes	1	24	primary	married/living together	2	2	1 2 5	Cement		Burnt bricks with cement		Iron sheets		Uncovered pit latrine no slab		Protected well/spring in yard/plot		Less than 30 minutes	Charcoal		Farming		no	yes	yes	No	No	Never	yes	yes	yes	1 2 5
906	6	13	May 2, 2017 7:31:30 PM	Rural	male	Completed						yes	N	yes			no
907	6	13	May 2, 2017 7:31:22 PM	Rural	male	Completed						yes	N	yes			no
908	6	13	Apr 30, 2017 9:50:51 AM	Rural	female	Completed						yes	N	yes			no
909	6	13	May 1, 2017 8:46:19 PM	Rural	male	Completed						yes	B	yes			no
910	6	13	May 1, 2017 8:46:32 PM	Rural	female	Completed						yes	N	yes			no
911	6	13	May 2, 2017 7:31:32 PM	Rural	male	Completed						yes	Z	yes			yes	1	23	primary	married/living together	1	1	1 2 3	Earth/Sand		Burnt bricks with cement		Iron sheets		Uncovered pit latrine no slab		Open public well/spring		Less than 30 minutes	Charcoal		Self employed/own business		yes	yes	yes	Yes, but not very well	Yes, but not very well	Never	yes	yes	yes	1 2 5
912	6	13	Apr 30, 2017 8:23:30 AM	Rural	male	Completed						yes	N	yes			no
913	6	13	Apr 30, 2017 9:50:45 AM	Rural	male	Completed						yes	N	yes			yes	1	25	secondary	separated	1	1	1 2 5	Cement		Burnt bricks with cement		Iron sheets		Uncovered pit latrine w/slab		rain water		Water on premises	Fire wood		Domestic work		yes	no	yes	Yes, very well	Yes, very well	Never	yes	no	yes	5
914	6	13	May 1, 2017 8:46:25 PM	Rural	male	Completed						yes	B	yes			no
915	6	13	Apr 30, 2017 8:23:32 AM	Rural	male	Completed						yes	H	yes			yes	1	28	primary	married/living together	1	1	1 2 3	Cement		Burnt bricks with cement		Iron sheets		Covered pit latrine w/ slab		Public borehole		Less than 30 minutes	Fire wood		Self employed/own business		no	yes	yes	Yes, but not very well	Yes, but not very well	Never	yes	yes	yes	1 2 5
916	6	13	Apr 30, 2017 9:50:50 AM	Rural	male	Completed						yes	N	yes			no
917	6	14	May 1, 2017 5:20:09 PM	Rural	male	Completed						yes	K	yes			no
918	6	14	May 1, 2017 5:27:46 PM	Rural	male	Completed						yes	N	yes			yes	1	35	primary	married/living together	6	2	11	Earth and Dung		Mud and poles		Iron sheets		Uncovered pit latrine no slab		Protected public well/spring		Less than 30 minutes	Fire wood		Spousal support		no	no	no	No	No	Never	yes	yes	yes	3
919	6	14	May 1, 2017 5:15:07 PM	Rural	male	Completed						yes	W	yes			no
920	6	14	May 1, 2017 5:15:44 PM	Rural	male	Completed						yes	N	no	Other (specify)	Not around gone to the garden
921	6	14	May 1, 2017 5:15:59 PM	Rural	male	Completed						yes	Auma	yes			yes	1	35	primary	married/living together	6	2	5	Other (Specify)	Mud	Burnt bricks with cement		Iron sheets		Uncovered pit latrine no slab		Protected public well/spring		Less than 30 minutes	Fire wood		Other (Specify):	Farming	yes	no	yes	No	No	Never	no
922	6	14	May 1, 2017 5:16:11 PM	Rural	male	Completed						yes	N	yes			yes	1	28	primary	married/living together	4	1	2 5 9	Cement		Burnt bricks with cement		Iron sheets		Covered pit latrine w/ slab		Protected public well/spring		30 minutes or longer	Fire wood		Farming		yes	no	no	Yes, very well	Yes, very well	Never	yes	yes	yes	99
923	6	14	May 1, 2017 5:27:57 PM	Rural	male	Completed						yes	K	yes			yes	1	23	none/nursery	married/living together	2	2	1 3 5	Earth/Sand		Mud and poles		Iron sheets		Covered pit latrine no slab		Protected public well/spring		30 minutes or longer	Fire wood		Self employed/own business		yes	yes	yes	No	No	Never	yes	yes	yes	99
924	6	14	May 1, 2017 5:21:16 PM	Rural	male	Completed						yes	K	yes			no
925	6	14	May 1, 2017 5:27:47 PM	Rural	female	Completed						yes	N	yes			no
926	6	14	May 1, 2017 5:21:25 PM	Rural	female	Completed						yes	N	yes			yes	1	30	primary	married/living together	4	2	11	Other (Specify)	Mud	Mud and poles		Iron sheets		Uncovered pit latrine no slab		Protected public well/spring		Water on premises	Fire wood		Self employed/own business		no	no	no	No	No	Never	yes	yes	yes	99
927	6	14	May 1, 2017 5:27:49 PM	Rural	male	Completed						yes	S	yes			yes	1	19	secondary	married/living together	1	1	11	Earth and Dung		Mud and poles		Iron sheets		Uncovered pit latrine no slab		Protected public well/spring		Less than 30 minutes	Fire wood		Spousal support		yes	no	no	No	Yes, but not very well	Never	yes	no	yes	3
928	6	14	May 1, 2017 5:21:31 PM	Rural	female	Completed						yes	N	yes			no
929	6	14	May 1, 2017 5:27:46 PM	Rural	male	Completed						yes	J	yes			no
930	6	14	May 1, 2017 5:27:53 PM	Rural	male	Completed						yes	N	yes			no
931	6	14	May 1, 2017 5:21:33 PM	Rural	male	Completed						yes	N	yes			yes	1	12	primary	married/living together	2	1	2	Cement		Burnt bricks with mud		Iron sheets		Covered pit latrine w/ slab		Protected public well/spring		30 minutes or longer	Fire wood		Farming		no	no	yes	Yes, very well	Yes, very well	Never	no
932	6	14	May 1, 2017 5:15:18 PM	Rural	male	Completed						yes	N	yes			yes	1	28	primary	married/living together	3	1	2 5	Earth/Sand		Un-burnt bricks with plaster		Iron sheets		Covered pit latrine no slab		Protected public well/spring		Less than 30 minutes	Fire wood		Jua kali/informal		yes	no	no	Yes, but not very well	Yes, but not very well	Never	yes	yes	yes	99
933	6	14	May 1, 2017 5:15:12 PM	Rural	male	Completed						yes	N	yes			yes	1	27	primary	married/living together	5	2	3	Cement		Burnt bricks with cement		Iron sheets		Covered pit latrine w/ slab		tanker truck		Water on premises	Fire wood		Other (Specify):	Farming	yes	no	yes	Yes, very well	Yes, very well	Never	yes	yes	yes	99
934	6	14	May 1, 2017 5:16:39 PM	Rural	male	Completed						yes	N	yes			no
935	6	14	May 1, 2017 5:20:13 PM	Rural	male	Completed						yes	K	yes			no
936	6	14	May 1, 2017 5:27:33 PM	Rural	male	Completed						yes	N	yes			no
937	6	14	May 1, 2017 5:27:17 PM	Rural	male	Completed						yes	N	yes			no
938	6	14	May 1, 2017 5:27:18 PM	Rural	male	Completed						yes	A	yes			no
939	6	14	May 1, 2017 5:28:04 PM	Rural	female	Completed						yes	N	yes			no
940	6	14	May 1, 2017 5:15:08 PM	Rural	male	Completed						yes	N	yes			yes	1	19	primary	married/living together	1	1	5	Cement		Burnt bricks with cement		Iron sheets		Covered pit latrine w/ slab		Protected public well/spring		30 minutes or longer	Fire wood		Self employed/own business		yes	yes	yes	Yes, very well	Yes, very well	Sometimes	yes	no	no
941	6	14	May 1, 2017 5:19:56 PM	Rural	male	Completed						yes	N	yes			no
942	6	14	May 1, 2017 5:21:27 PM	Rural	male	Completed						yes	M	yes			no
943	6	14	May 1, 2017 5:27:11 PM	Rural	male	Completed						yes	N	yes			no
944	6	14	May 1, 2017 5:28:05 PM	Rural	male	Completed						yes	B	yes			yes	1	21	primary	married/living together	2	2	2 5	Earth/Sand		Burnt bricks with cement		Iron sheets		Uncovered pit latrine no slab		Protected public well/spring		Less than 30 minutes	Fire wood		Spousal support		no	yes	yes	Yes, but not very well	Yes, but not very well	Never	no
945	6	14	May 1, 2017 5:16:15 PM	Rural	male	Completed						yes	M	yes			yes	1	25	primary	married/living together	3	1	11	Earth and Dung		Mud and poles		Iron sheets		Bush		Protected public well/spring		Less than 30 minutes	Fire wood		Farming		yes	no	yes	Yes, very well	Yes, very well	Never	yes	yes	yes	99
946	6	14	May 1, 2017 5:27:16 PM	Rural	male	Completed						yes	N	yes			no
947	6	14	May 1, 2017 5:27:23 PM	Rural	male	Completed						yes	N	yes			no
948	6	14	May 1, 2017 5:21:25 PM	Rural	female	Completed						yes	N	yes			yes	1	19	secondary	separated	2	2	5	Other (Specify)	Mud	Mud and poles		Iron sheets		Uncovered pit latrine no slab		Protected public well/spring		Water on premises	Fire wood		Other (Specify):	My fathers children gives me	no	no	no	Yes, very well	Yes, very well	Never	yes	yes	yes	99
949	6	14	May 1, 2017 5:28:04 PM	Rural	female	Completed						yes	N	yes			no
950	6	14	May 1, 2017 5:27:57 PM	Rural	female	Completed						yes	N	yes			yes	1	20	primary	married/living together	1	1	2 5	Cement		Burnt bricks with cement		Iron sheets		Uncovered pit latrine w/slab		Protected public well/spring		Less than 30 minutes	Charcoal		Spousal support		yes	no	yes	Yes, but not very well	Yes, but not very well	Never	no
951	6	14	May 1, 2017 5:21:30 PM	Rural	male	Completed						yes	N	yes			no
952	6	14	May 1, 2017 5:27:55 PM	Rural	male	Completed						yes	N	yes			no
953	6	14	May 1, 2017 5:15:06 PM	Rural	female	Completed						yes	N	yes			no
954	6	14	May 1, 2017 5:27:54 PM	Rural	male	Completed						yes	L	yes			no
955	6	14	May 1, 2017 5:27:26 PM	Rural	male	Completed						yes	K	yes			yes	1	20	primary	married/living together	1	1	6	Earth/Sand		Mud and poles		Iron sheets		Uncovered pit latrine no slab		Protected public well/spring		30 minutes or longer	Fire wood		Spousal support		no	no	no	No	No	Never	yes	no	yes	2
956	6	14	May 1, 2017 5:21:20 PM	Rural	male	Completed						yes	N	yes			no
957	6	14	May 1, 2017 5:27:44 PM	Rural	female	Completed						yes	M	yes			yes	1	29	primary	separated	3	1	2 5	Earth and Dung		Mud and poles		Iron sheets		Uncovered pit latrine no slab		Protected public well/spring		30 minutes or longer	Fire wood		Self employed/own business		no	yes	yes	No	No	Never	yes	no	yes	99
958	6	14	May 1, 2017 5:22:26 PM	Rural	male	Completed						yes	M	yes			no
959	6	14	May 1, 2017 5:22:39 PM	Rural	male	Completed						yes	N	yes			no
960	6	14	May 1, 2017 5:15:19 PM	Rural	male	Completed						yes	N	yes			no
961	6	14	May 1, 2017 5:15:05 PM	Rural	male	Completed						yes	N	yes			no
962	6	14	May 1, 2017 5:27:32 PM	Rural	male	Completed						yes	N	yes			yes	1	29	primary	married/living together	3	1	2 5	Earth/Sand		Burnt bricks with cement		Iron sheets		Uncovered pit latrine no slab		Protected public well/spring		Less than 30 minutes	Fire wood		Parental support		yes	no	no	No	No	Never	yes	no	no
963	6	14	May 1, 2017 5:27:35 PM	Rural	male	Completed						yes	N	yes			yes	1	30	primary	married/living together	5	2	2 6	Earth/Sand		Burnt bricks with cement		Iron sheets		Uncovered pit latrine no slab		Protected public well/spring		30 minutes or longer	Fire wood		Domestic work		yes	no	no	Yes, but not very well	Yes, but not very well	Never	yes	yes	yes	99
964	6	14	May 1, 2017 5:15:15 PM	Rural	male	Completed						yes	N	yes			no
965	6	14	May 1, 2017 5:27:56 PM	Rural	female	Completed						yes	N	yes			yes	1	18	secondary	divorced	1	1	2 5	Earth/Sand		Mud and poles		Iron sheets		Uncovered pit latrine no slab		Protected public well/spring		30 minutes or longer	Fire wood		Domestic work		yes	no	yes	Yes, very well	Yes, very well	Sometimes	yes	no	no
966	6	14	May 1, 2017 5:27:30 PM	Rural	male	Completed						yes	N	yes			no
967	6	14	May 1, 2017 5:21:32 PM	Rural	female	Completed						yes	N	yes			no
968	6	14	May 1, 2017 5:27:50 PM	Rural	male	Completed						yes	N	yes			no
969	6	14	May 1, 2017 5:22:39 PM	Rural	male	Completed						yes	N	yes			no
970	6	14	May 1, 2017 5:27:36 PM	Rural	male	Completed						yes	L	yes			no
971	6	14	May 1, 2017 5:19:59 PM	Rural	male	Completed						yes	N	yes			no
972	6	14	May 1, 2017 5:28:06 PM	Rural	male	Completed						yes	N	yes			no
973	6	14	May 1, 2017 5:28:07 PM	Rural	male	Completed						yes	N	yes			no
974	6	14	May 1, 2017 5:21:37 PM	Rural	male	Completed						yes	N	yes			yes	3	20	primary	married/living together	4	3	5	Other (Specify)	Earth and mud	Un-burnt bricks with plaster		Iron sheets		Uncovered pit latrine no slab		Protected public well/spring		30 minutes or longer	Fire wood		Jua kali/informal		no	no	no	Yes, very well	Yes, very well	Never	yes	yes	yes	99
974	6	14	May 1, 2017 5:21:37 PM	Rural	male	Completed						yes	N	yes			yes	3	20	primary	married/living together	4	3	5	Other (Specify)	Earth and mud	Un-burnt bricks with plaster		Iron sheets		Uncovered pit latrine no slab		Protected public well/spring		30 minutes or longer	Fire wood		Jua kali/informal		no	no	no	Yes, very well	Yes, very well	Never	yes	yes	yes	99
974	6	14	May 1, 2017 5:21:37 PM	Rural	male	Completed						yes	N	yes			yes	3	20	primary	married/living together	4	3	5	Other (Specify)	Earth and mud	Un-burnt bricks with plaster		Iron sheets		Uncovered pit latrine no slab		Protected public well/spring		30 minutes or longer	Fire wood		Jua kali/informal		no	no	no	Yes, very well	Yes, very well	Never	yes	yes	yes	99
975	6	14	May 1, 2017 5:27:47 PM	Rural	male	Completed						yes	N	yes			yes	1	23	primary	married/living together	4	2	2 5	Earth and Dung		Mud and poles		Iron sheets		Uncovered pit latrine no slab		Protected public well/spring		Less than 30 minutes	Fire wood		Spousal support		no	no	no	Yes, but not very well	Yes, but not very well	Never	yes	no	no
976	6	14	May 1, 2017 5:15:16 PM	Rural	male	Completed						yes	N	yes			no
977	6	14	May 1, 2017 5:21:26 PM	Rural	male	Completed						yes	K	yes			yes	1	24	primary	married/living together	2	1	6	Earth and Dung		Un-burnt bricks with plaster		Iron sheets		Uncovered pit latrine no slab		Protected public well/spring		Less than 30 minutes	Fire wood		Self employed/own business		yes	no	no	No	No	Never	no
978	6	14	May 1, 2017 5:28:05 PM	Rural	male	Completed						yes	N	yes			yes	1	30	primary	married/living together	4	4	5	Earth/Sand		Mud and poles		Iron sheets		Uncovered pit latrine no slab		Protected public well/spring		30 minutes or longer	Fire wood		Self employed/own business		no	yes	yes	Yes, but not very well	No	Never	yes	yes	yes	99
979	6	14	May 1, 2017 5:19:58 PM	Rural	male	Completed						yes	N	yes			no
980	6	14	May 1, 2017 5:27:12 PM	Rural	female	Completed						yes	N	yes			no
981	6	14	May 1, 2017 5:27:09 PM	Rural	male	Completed						yes	M	yes			no
982	6	14	May 1, 2017 5:21:38 PM	Rural	female	Completed						yes	N	yes			yes	1	25	primary	separated	2	1	11	Earth/Sand		Un-burnt bricks with plaster		Iron sheets		Uncovered pit latrine no slab		Protected public well/spring		30 minutes or longer	Fire wood		Farming		no	yes	yes	Yes, but not very well	Yes, but not very well	Never	yes	yes	yes	99
983	6	14	May 1, 2017 5:28:08 PM	Rural	female	Completed						yes	N	yes			no
984	6	14	May 1, 2017 5:20:10 PM	Rural	male	Completed						yes	N	yes			no
985	6	14	May 1, 2017 5:21:52 PM	Rural	male	Completed						yes	S	yes			no
986	6	14	May 1, 2017 5:21:24 PM	Rural	female	Completed						yes	K	yes			yes	1	39	none/nursery	separated	6	1	11	Earth/Sand		Un-burnt bricks with plaster		Iron sheets		Uncovered pit latrine no slab		Protected public well/spring		Less than 30 minutes	Fire wood		Farming		no	no	no	No	No	Never	yes	yes	no
987	6	14	May 1, 2017 5:21:31 PM	Rural	female	Completed						yes	J	yes			no
988	6	14	May 1, 2017 5:27:28 PM	Rural	male	Completed						yes	M	yes			no
989	6	14	May 1, 2017 5:27:48 PM	Rural	male	Completed						yes	N	yes			yes	1	19	secondary	married/living together	1	1	5	Earth and Dung		Mud and poles		Iron sheets		Uncovered pit latrine no slab		Protected public well/spring		Less than 30 minutes	Fire wood		Spousal support		no	no	no	Yes, very well	Yes, very well	Sometimes	no
990	6	14	May 1, 2017 5:27:38 PM	Rural	female	Completed						yes	S	yes			yes	1	30	primary	separated	3	1	11	Earth and Dung		Mud and poles		Iron sheets		Uncovered pit latrine no slab		Protected public well/spring		Less than 30 minutes	Fire wood		Self employed/own business		no	yes	yes	No	No	Never	yes	yes	yes	99
991	6	14	May 1, 2017 5:22:49 PM	Rural	male	Completed						yes	N	yes			no
992	6	14	May 1, 2017 5:27:24 PM	Rural	male	Completed						yes	T	yes			no
993	6	14	May 1, 2017 5:15:13 PM	Rural	male	Completed						yes	M	yes			no
994	6	14	May 1, 2017 5:27:54 PM	Rural	male	Completed						yes	B	yes			yes	1	22	primary	married/living together	2	1	2 5	Earth/Sand		Burnt bricks with cement		Iron sheets		Uncovered pit latrine no slab		Protected public well/spring		30 minutes or longer	Fire wood		Domestic work		yes	no	no	Yes, but not very well	Yes, but not very well	Never	yes	yes	yes	99
995	6	14	May 1, 2017 5:27:22 PM	Rural	male	Completed						yes	A	yes			yes	2	24	primary	married/living together	2	2	2 5	Earth/Sand		Mud and poles		Iron sheets		Uncovered pit latrine no slab		Protected public well/spring		30 minutes or longer	Fire wood		Spousal support		yes	no	no	Yes, but not very well	Yes, but not very well	Never	yes	no	yes	2
995	6	14	May 1, 2017 5:27:22 PM	Rural	male	Completed						yes	A	yes			yes	2	24	primary	married/living together	2	2	2 5	Earth/Sand		Mud and poles		Iron sheets		Uncovered pit latrine no slab		Protected public well/spring		30 minutes or longer	Fire wood		Spousal support		yes	no	no	Yes, but not very well	Yes, but not very well	Never	yes	no	yes	2
996	6	14	May 1, 2017 5:27:19 PM	Rural	female	Completed						yes	N	yes			no
997	6	15	May 1, 2017 7:38:41 AM	Rural	male	Completed						yes	M	yes			no
998	6	15	Apr 30, 2017 11:38:54 PM	Rural	male	Completed						yes	N	yes			no
999	6	15	May 1, 2017 7:38:42 AM	Rural	male	Completed						yes	N	yes			yes	1	23	primary	married/living together	2	1	2	Cement		Burnt bricks with cement		Iron sheets		Uncovered pit latrine no slab		Open public well/spring		30 minutes or longer	Fire wood		Farming		no	no	no	Yes, but not very well	Yes, but not very well	Never	yes	yes	yes	2
1000	6	15	May 1, 2017 12:38:38 AM	Rural	male	Completed						yes	N	yes			no
1001	6	15	May 1, 2017 12:04:36 AM	Rural	male	Completed						yes	M	yes			no
1002	6	15	May 1, 2017 7:38:39 AM	Rural	male	Completed						yes	N	yes			no
1003	6	15	May 1, 2017 12:38:39 AM	Rural	male	Completed						yes	N	yes			yes	1	26	none/nursery	married/living together	3	2	5	Earth and Dung		Thatched/Straw		Thatched		Uncovered pit latrine no slab		Protected public well/spring		Less than 30 minutes	Fire wood		Farming		no	yes	yes	No	No	Never	yes	no	yes	2
1004	6	15	May 1, 2017 12:38:40 AM	Rural	male	Completed						yes	N	yes			no
1005	6	15	May 1, 2017 7:38:42 AM	Rural	male	Completed						yes	N	yes			no
1006	6	15	May 1, 2017 7:54:33 AM	Rural	female	Completed						yes	N	yes			no
1007	6	15	May 1, 2017 12:38:38 AM	Rural	male	Completed						yes	B	yes			yes	1	31	secondary	married/living together	3	2	5 8	Earth and Dung		Thatched/Straw		Iron sheets		Uncovered pit latrine no slab		Protected public well/spring		30 minutes or longer	Fire wood		Self employed/own business		no	no	no	Yes, but not very well	Yes, but not very well	Never	yes	yes	yes	1 2
1008	6	15	Apr 30, 2017 11:32:29 PM	Rural	male	Completed						yes	N	yes			no
1009	6	15	May 1, 2017 7:54:31 AM	Rural	male	Completed						yes	N	yes			no
1010	6	15	Apr 30, 2017 11:38:56 PM	Rural	male	Completed						yes	N	yes			yes	1	40	primary	married/living together	6	2	2 5 8	Earth/Sand		Mud and poles		Iron sheets		Covered pit latrine no slab		Pond/lake		30 minutes or longer	Fire wood		Other (Specify):	Farmers	yes	no	yes	No	No	Never	yes	yes	yes	1
1011	6	15	Apr 30, 2017 11:33:18 PM	Rural	female	Completed						yes	N	yes			no
1012	6	15	May 1, 2017 12:04:34 AM	Rural	male	Completed						yes	N	yes			no
1013	6	15	May 1, 2017 12:38:37 AM	Rural	male	Completed						yes	Mirembe	yes			no
1014	6	15	Apr 30, 2017 11:38:53 PM	Rural	male	Completed						yes	N	yes			no
1015	6	15	May 1, 2017 7:38:40 AM	Rural	male	Completed						yes	M	yes			no
1016	6	15	May 1, 2017 12:04:37 AM	Rural	male	Completed						yes	N	yes			no
1017	6	15	May 1, 2017 12:38:39 AM	Rural	male	Completed						yes	Namatovu	yes			no
1018	6	15	Apr 30, 2017 11:38:55 PM	Rural	male	Completed						yes	S	yes			no
1019	6	15	May 1, 2017 7:54:32 AM	Rural	male	Completed						yes	N	yes			no
1020	6	15	May 1, 2017 12:04:33 AM	Rural	male	Completed						yes	N	yes			yes	1	26	secondary	married/living together	4	3	2	Earth and Dung		Burnt bricks with cement		Iron sheets		Uncovered pit latrine no slab		Protected public well/spring		30 minutes or longer	Fire wood		Farming		yes	yes	yes	Yes, but not very well	Yes, but not very well	Never	yes	yes	yes	2
1021	6	15	Apr 30, 2017 11:38:57 PM	Rural	male	Completed						yes	N	yes			no
1022	6	15	May 1, 2017 7:54:37 AM	Rural	male	Completed						yes	N	yes			no
1023	6	15	May 1, 2017 7:38:43 AM	Rural	male	Completed						yes	N	yes			no
1024	6	15	May 1, 2017 12:04:26 AM	Rural	male	Completed						yes	N	yes			no
1025	6	15	May 1, 2017 12:04:35 AM	Rural	male	Completed						yes	N	yes			no
1026	6	15	Apr 30, 2017 11:38:56 PM	Rural	male	Completed						yes	N	yes			no
1027	6	15	May 1, 2017 7:54:29 AM	Rural	male	Completed						yes	N	yes			no
1028	6	15	May 1, 2017 12:04:31 AM	Rural	male	Completed						yes	N	yes			yes	1	38	primary	married/living together	8	3	2 5	Cement		Burnt bricks with cement		Iron sheets		Uncovered pit latrine w/slab		Protected public well/spring		30 minutes or longer	Fire wood		Farming		yes	yes	yes	Yes, but not very well	Yes, but not very well	Never	yes	yes	yes	2
1029	6	15	Apr 30, 2017 11:32:27 PM	Rural	male	Completed						yes	N	yes			no
1030	6	15	Apr 30, 2017 11:38:55 PM	Rural	female	Completed						yes	N	yes			no
1031	6	15	Apr 30, 2017 11:32:30 PM	Rural	male	Completed						yes	K	yes			no
1032	6	15	Apr 30, 2017 11:32:29 PM	Rural	male	Completed						yes	M	yes			no
1033	6	15	Apr 30, 2017 11:32:27 PM	Rural	male	Completed						yes	M	yes			yes	1	25	none/nursery	married/living together	3	1	11	Earth/Sand		Mud and poles		Thatched		Uncovered pit latrine no slab		Protected public well/spring		30 minutes or longer	Fire wood		Farming		yes	no	yes	No	No	Never	yes	yes	no
1034	6	15	May 1, 2017 7:54:34 AM	Rural	male	Completed						yes	N	yes			no
1035	6	15	Apr 30, 2017 11:32:28 PM	Rural	male	Completed						yes	Birabwa	yes			no
1036	6	15	May 1, 2017 7:54:31 AM	Rural	male	Completed						yes	N	yes			no
1037	4	16	May 12, 2017 2:45:19 PM	Rural	male	Completed						yes	N	yes			yes	1	45	primary	married/living together	8	5	8	Cement		Burnt bricks with cement		Iron sheets		Covered pit latrine no slab		Borehole in yard/plot		Less than 30 minutes	Fire wood		Spousal support		yes	no	no	No	No	Never	yes	yes	no
1038	4	16	May 12, 2017 8:16:01 AM	Rural	female	Completed						yes	N	yes			yes	1	55	primary	married/living together	4	2	11	Earth/Sand		Mud and poles		Iron sheets		Covered pit latrine no slab		Borehole in yard/plot		Less than 30 minutes	Fire wood		Spousal support		no	no	no	No	Yes, but not very well	Never	yes	yes	yes	5
1039	4	16	May 12, 2017 2:16:35 PM	Rural	male	Completed						yes	N	yes			no
1040	4	16	May 11, 2017 10:08:42 PM	Rural	male	Completed						yes	B	yes			yes	1	20	secondary	married/living together	1	1	11	Cement		Burnt bricks with cement		Iron sheets		VIP latrine		Public borehole		Less than 30 minutes	Charcoal		Self employed/own business		no	yes	yes	Yes, very well	Yes, very well	Never	yes	yes	yes	3
1041	4	16	May 12, 2017 2:47:53 PM	Rural	female	Completed						yes	N	yes			no
1042	4	16	May 12, 2017 2:47:51 PM	Rural	female	Completed						yes	M	yes			no
1043	4	16	May 11, 2017 10:09:10 PM	Rural	male	Completed						yes	N	yes			no
1044	4	16	May 12, 2017 2:45:22 PM	Rural	male	Completed						yes	N	yes			no
1045	4	16	May 12, 2017 8:16:00 AM	Rural	male	Completed						yes	N	yes			no
1046	4	16	May 11, 2017 10:08:43 PM	Rural	male	Completed						yes	N	yes			yes	1	19	primary	married/living together	3	3	2 5 9	Cement		Burnt bricks with cement		Iron sheets		VIP latrine		Protected public well/spring		Less than 30 minutes	Charcoal		Self employed/own business		no	no	yes	Yes, very well	Yes, very well	Never	yes	yes	yes	3
1047	4	16	May 12, 2017 2:45:21 PM	Rural	female	Completed						yes	K	yes			no
1048	4	16	May 11, 2017 10:13:07 PM	Rural	male	Completed						yes	N	yes			no
1049	4	16	May 11, 2017 10:13:09 PM	Rural	male	Completed						yes	B	yes			no
1050	4	16	May 12, 2017 8:16:12 AM	Rural	male	Completed						yes	Kitibwa	yes			yes	2	26	secondary	married/living together	2	2	2 5 8	Cement		Burnt bricks with cement		Iron sheets		VIP latrine		Public borehole		Less than 30 minutes	Fire wood		Spousal support		no	yes	yes	Yes, very well	Yes, very well	Never	yes	yes	yes	5
1050	4	16	May 12, 2017 8:16:12 AM	Rural	male	Completed						yes	Kitibwa	yes			yes	2	26	secondary	married/living together	2	2	2 5 8	Cement		Burnt bricks with cement		Iron sheets		VIP latrine		Public borehole		Less than 30 minutes	Fire wood		Spousal support		no	yes	yes	Yes, very well	Yes, very well	Never	yes	yes	yes	5
1051	4	16	May 11, 2017 10:05:15 PM	Rural	male	Completed						yes	A	yes			no
1052	4	16	May 12, 2017 8:15:59 AM	Rural	male	Completed						yes	N	yes			no
1053	4	16	May 12, 2017 2:16:33 PM	Rural	male	Completed						yes	Nagujja	yes			no
1054	4	16	May 12, 2017 2:31:53 PM	Rural	male	Completed						yes	N	yes			no
1055	4	16	May 12, 2017 2:31:52 PM	Rural	male	Completed						yes	K	yes			no
1056	4	16	May 12, 2017 8:15:58 AM	Rural	female	Completed						yes	N	yes			yes	1	22	secondary	separated	1	1	5	Cement		Burnt bricks with cement		Iron sheets		Covered pit latrine w/ slab		Borehole in yard/plot		30 minutes or longer	Fire wood		Farming		yes	no	no	Yes, very well	Yes, very well	Never	yes	no	yes	1 2 3
1057	4	16	May 12, 2017 2:13:10 PM	Rural	male	Completed						yes	T	yes			no
1058	4	16	May 12, 2017 2:47:52 PM	Rural	male	Completed						yes	N	yes			no
1059	4	16	May 12, 2017 8:15:57 AM	Urban	male	Completed						yes	N	yes			no
1060	4	16	May 12, 2017 8:16:07 AM	Urban	female	Completed						yes	N	yes			no
1061	4	16	May 12, 2017 2:13:07 PM	Rural	male	Completed						yes	N	yes			no
1062	4	16	May 12, 2017 2:45:23 PM	Rural	male	Completed						yes	N	yes			no
1063	4	16	May 12, 2017 2:47:50 PM	Rural	female	Completed						yes	N	yes			no
1064	4	16	May 11, 2017 10:13:10 PM	Rural	female	Completed						yes	N	yes			no
1065	4	16	May 12, 2017 2:17:22 PM	Rural	male	Completed						yes	M	yes			no
1066	4	16	May 12, 2017 2:17:22 PM	Rural	male	Completed						yes	M	yes			no
1067	4	16	May 12, 2017 2:13:08 PM	Rural	male	Completed						yes	N	yes			no
1068	4	16	May 12, 2017 8:16:08 AM	Urban	female	Completed						yes	N	yes			yes	1	42	primary	separated	2	1	2	Earth and Dung		Burnt bricks with cement		Iron sheets		Uncovered pit latrine w/slab		Public borehole		Less than 30 minutes	Fire wood		Farming		yes	yes	yes	No	No	Never	yes	yes	yes	1 3 5
1069	4	16	May 12, 2017 2:31:50 PM	Rural	male	Completed						yes	N	yes			no
1070	4	16	May 12, 2017 2:17:20 PM	Rural	male	Completed						yes	M	yes			no
1071	4	16	May 12, 2017 2:17:21 PM	Rural	male	Completed						yes	B	yes			no
1072	4	16	May 11, 2017 10:05:13 PM	Rural	female	Completed						yes	N	yes			yes	1	28	secondary	never married	1	1	2 5	Earth/Sand		Burnt bricks with mud		Iron sheets		Covered pit latrine w/ slab		Public borehole		30 minutes or longer	Fire wood		Self employed/own business		no	yes	yes	Yes, but not very well	Yes, but not very well	Never	yes	yes	yes	1 2
1073	4	16	May 12, 2017 8:16:09 AM	Rural	female	Completed						yes	N	yes			yes	2	42	primary	widowed	3	2	2 5 8	Earth/Sand		Burnt bricks with cement		Iron sheets		Uncovered pit latrine w/slab		Public borehole		Less than 30 minutes	Fire wood		Casual/contract jobs		yes	yes	yes	No	No	Never	yes	yes	yes	1 2 3 5
1073	4	16	May 12, 2017 8:16:09 AM	Rural	female	Completed						yes	N	yes			yes	2	42	primary	widowed	3	2	2 5 8	Earth/Sand		Burnt bricks with cement		Iron sheets		Uncovered pit latrine w/slab		Public borehole		Less than 30 minutes	Fire wood		Casual/contract jobs		yes	yes	yes	No	No	Never	yes	yes	yes	1 2 3 5
1074	4	16	May 11, 2017 10:09:12 PM	Rural	male	Completed						yes	N	yes			no
1075	4	16	May 11, 2017 10:13:07 PM	Rural	male	Completed						yes	N	yes			yes	1	34	primary	married/living together	4	1	2 5	Cement		Burnt bricks with cement		Iron sheets		VIP latrine		Public borehole		30 minutes or longer	Charcoal		Farming		no	yes	yes	Yes, very well	Yes, very well	Never	yes	yes	yes	1 3
1076	4	16	May 11, 2017 10:05:18 PM	Rural	male	Completed						yes	S	yes			no
1077	4	16	May 12, 2017 8:16:10 AM	Rural	female	Completed						yes	N	yes			no
1078	4	16	May 12, 2017 2:13:09 PM	Rural	male	Completed						yes	N	yes			no
1079	4	16	May 11, 2017 10:05:15 PM	Rural	male	Completed						yes	N	yes			yes	1	23	primary	married/living together	3	3	2 5	Earth and Dung		Burnt bricks with cement		Iron sheets		Uncovered pit latrine no slab		Public borehole		30 minutes or longer	Fire wood		Self employed/own business		yes	no	no	Yes, very well	Yes, very well	Never	yes	yes	yes	1
1080	4	16	May 12, 2017 2:45:21 PM	Rural	male	Completed						yes	M	yes			no
1081	4	16	May 12, 2017 2:17:23 PM	Rural	female	Completed						yes	N	yes			no
1082	4	16	May 12, 2017 2:47:53 PM	Rural	male	Completed						yes	B	yes			no
1083	4	16	May 11, 2017 10:13:08 PM	Rural	male	Completed						yes	N	yes			yes	1	29	secondary	married/living together	6	3	2 5 8	Stones		Burnt bricks with cement		Iron sheets		Covered pit latrine w/ slab		Public borehole		Less than 30 minutes	Fire wood		Farming		no	yes	yes	Yes, very well	Yes, very well	Never	yes	yes	yes	1 5
1084	4	16	May 11, 2017 10:05:16 PM	Rural	male	Completed						yes	N	yes			no
1085	4	16	May 12, 2017 8:16:10 AM	Rural	male	Completed						yes	N	yes			no
1086	4	16	May 12, 2017 2:31:54 PM	Rural	male	Completed						yes	N	yes			no
1087	4	16	May 11, 2017 10:08:42 PM	Rural	male	Completed						yes	N	yes			no
1088	4	16	May 12, 2017 2:47:51 PM	Rural	female	Completed						yes	N	yes			no
1089	4	16	May 11, 2017 10:09:12 PM	Rural	male	Completed						yes	N	yes			no
1090	4	16	May 11, 2017 10:05:17 PM	Rural	male	Completed						yes	K	yes			no
1091	4	16	May 11, 2017 10:05:14 PM	Rural	female	Completed						yes	N	yes			no
1092	4	16	May 11, 2017 10:09:11 PM	Rural	male	Completed						yes	A	yes			no
1093	4	16	May 12, 2017 8:16:00 AM	Rural	male	Completed						yes	N	yes			no
1094	4	16	May 11, 2017 10:13:08 PM	Rural	male	Completed						yes	N	yes			no
1095	4	16	May 12, 2017 8:16:12 AM	Rural	female	Completed						yes	Z	yes			yes	1	18	primary	separated	2	2	2	Earth and Dung		Burnt bricks with cement		Iron sheets		Uncovered pit latrine w/slab		Protected public well/spring		Less than 30 minutes	Fire wood		Casual/contract jobs		no	yes	yes	No	No	Never	yes	yes	yes	1 5
1096	4	16	May 11, 2017 10:05:16 PM	Rural	male	Completed						yes	N	yes			no
1097	4	16	May 11, 2017 10:05:14 PM	Rural	male	Completed						yes	N	yes			no
1098	4	16	May 12, 2017 2:16:33 PM	Rural	male	Completed						yes	G	yes			no
1099	4	16	May 12, 2017 2:45:23 PM	Rural	male	Completed						yes	N	yes			no
1100	4	16	May 12, 2017 8:15:59 AM	Rural	male	Completed						yes	N	yes			yes	2	24	primary	married/living together	3	3	8	Cement		Burnt bricks with cement		Iron sheets		Covered pit latrine w/ slab		Borehole in yard/plot		Less than 30 minutes	Fire wood		Spousal support		no	no	no	No	Yes, but not very well	Never	yes	yes	yes	3
1100	4	16	May 12, 2017 8:15:59 AM	Rural	male	Completed						yes	N	yes			yes	2	24	primary	married/living together	3	3	8	Cement		Burnt bricks with cement		Iron sheets		Covered pit latrine w/ slab		Borehole in yard/plot		Less than 30 minutes	Fire wood		Spousal support		no	no	no	No	Yes, but not very well	Never	yes	yes	yes	3
1101	4	16	May 12, 2017 2:16:34 PM	Rural	male	Completed						yes	N	yes			no
1102	4	16	May 12, 2017 2:31:51 PM	Rural	male	Completed						yes	N	yes			no
1103	4	16	May 11, 2017 10:09:10 PM	Rural	male	Completed						yes	N	yes			no
1104	4	16	May 11, 2017 10:08:44 PM	Rural	male	Completed						yes	N	yes			no
1105	4	16	May 12, 2017 8:16:07 AM	Urban	female	Completed						yes	N	yes			yes	1	29	secondary	widowed	2	1	2 5	Cement		Burnt bricks with cement		Iron sheets		Uncovered pit latrine w/slab		Public borehole		Less than 30 minutes	Charcoal		Parental support		yes	yes	yes	Yes, very well	Yes, very well	Never	yes	yes	yes	1 3 5
1106	4	16	May 12, 2017 2:45:22 PM	Rural	male	Completed						yes	N	yes			no
1107	4	16	May 12, 2017 8:16:09 AM	Rural	female	Completed						yes	N	yes			no
1108	4	16	May 11, 2017 10:13:09 PM	Rural	male	Completed						yes	N	yes			no
1109	4	16	May 12, 2017 2:45:20 PM	Rural	female	Completed						yes	N	yes			no
1110	4	16	May 12, 2017 2:16:36 PM	Rural	female	Completed						yes	Nantume	yes			yes	2	22	primary	married/living together	2	2	1 2 8	Earth/Sand		Burnt bricks with cement		Iron sheets		VIP latrine		Public borehole		30 minutes or longer	Fire wood		Self employed/own business		yes	no	no	Yes, very well	Yes, very well	Sometimes	yes	no	yes	1 2
1110	4	16	May 12, 2017 2:16:36 PM	Rural	female	Completed						yes	Nantume	yes			yes	2	22	primary	married/living together	2	2	1 2 8	Earth/Sand		Burnt bricks with cement		Iron sheets		VIP latrine		Public borehole		30 minutes or longer	Fire wood		Self employed/own business		yes	no	no	Yes, very well	Yes, very well	Sometimes	yes	no	yes	1 2
1111	4	16	May 12, 2017 8:16:11 AM	Rural	female	Completed						yes	N	yes			no
1112	4	16	May 12, 2017 2:45:20 PM	Rural	female	Completed						yes	N	yes			no
1113	4	16	May 12, 2017 2:31:54 PM	Rural	male	Completed						yes	N	yes			no
1114	4	16	May 12, 2017 8:15:57 AM	Rural	female	Completed						yes	B	yes			no
1115	4	16	May 11, 2017 10:13:10 PM	Rural	male	Completed						yes	L	yes			no
1116	4	16	May 12, 2017 8:16:12 AM	Rural	male	Completed						yes	N	yes			no
1117	4	16	May 12, 2017 2:13:06 PM	Rural	male	Completed						yes	N	yes			no
1118	4	16	May 12, 2017 2:17:21 PM	Rural	male	Completed						yes	N	yes			no
1119	4	16	May 12, 2017 8:16:11 AM	Rural	female	Completed						yes	N	yes			no
1120	4	16	May 12, 2017 8:15:58 AM	Rural	male	Completed						yes	N	yes			no
1121	2	17	May 12, 2017 6:12:32 PM	Urban	female	Completed						yes	N	yes			no
1122	2	17	May 12, 2017 6:12:28 PM	Urban	female	Completed						yes	Z	yes			no
1123	2	17	May 12, 2017 6:12:33 PM	Urban	male	Completed						yes	Ndagile	yes			no
1124	2	17	May 12, 2017 6:12:41 PM	Urban	female	Completed						yes	N	yes			no
1125	2	17	May 9, 2017 4:18:36 PM	Rural	male	Completed						yes	N	yes			no
1126	2	17	May 9, 2017 4:18:13 PM	Rural	male	Completed						yes	B	yes			yes	2	29	primary	married/living together	2	2	2 5 9	Cement		Burnt bricks with cement		Iron sheets		Uncovered pit latrine w/slab		Public borehole		Less than 30 minutes	Charcoal		Self employed/own business		no	no	no	Yes, but not very well	Yes, but not very well	Never	yes	yes	yes	1 2
1126	2	17	May 9, 2017 4:18:13 PM	Rural	male	Completed						yes	B	yes			yes	2	29	primary	married/living together	2	2	2 5 9	Cement		Burnt bricks with cement		Iron sheets		Uncovered pit latrine w/slab		Public borehole		Less than 30 minutes	Charcoal		Self employed/own business		no	no	no	Yes, but not very well	Yes, but not very well	Never	yes	yes	yes	1 2
1127	2	17	May 12, 2017 6:12:30 PM	Urban	male	Completed						yes	Namwanga	yes			no
1128	2	17	May 9, 2017 4:18:10 PM	Rural	male	Completed						yes	N	yes			no
1129	2	17	May 12, 2017 6:12:28 PM	Urban	female	Completed						yes	Ntono	yes			yes	1	18	primary	never married	1	1	1 3 5 9	Cement		Burnt bricks with cement		Iron sheets		Uncovered pit latrine w/slab		vendor		Water on premises	Charcoal		Self employed/own business		yes	yes	yes	Yes, very well	Yes, very well	Never	yes	no	no
1130	2	17	May 9, 2017 4:18:05 PM	Rural	female	Completed						yes	N	yes			no
1131	2	17	May 9, 2017 4:18:26 PM	Rural	female	Completed						yes	N	yes			no
1132	2	17	May 9, 2017 4:18:35 PM	Rural	female	Completed						yes	N	yes			no
1133	2	17	May 12, 2017 6:12:34 PM	Urban	male	Completed						yes	Nabumba	yes			yes	1	18	primary	married/living together	2	2	1 5	Cement		Burnt bricks with cement		Iron sheets		Uncovered pit latrine w/slab		vendor		Water on premises	Charcoal		Farming		yes	yes	yes	Yes, very well	Yes, very well	Never	yes	yes	yes	1 2
1134	2	17	May 12, 2017 6:12:26 PM	Urban	male	Completed						yes	Nalukenge	yes			no
1135	2	17	May 12, 2017 6:12:23 PM	Urban	male	Completed						yes	Muduwa	yes			no
1136	2	17	May 9, 2017 4:18:17 PM	Rural	male	Completed						yes	N	yes			no
1137	2	17	May 9, 2017 4:18:28 PM	Rural	male	Completed						yes	N	yes			no
1138	2	17	May 12, 2017 6:12:38 PM	Urban	female	Completed						yes	M	yes			no
1139	2	17	May 9, 2017 4:18:08 PM	Rural	male	Completed						yes	N	yes			yes	1	23	secondary	married/living together	8	3	1 2 3 5	Cement		Burnt bricks with cement		Iron sheets		Covered pit latrine w/ slab		Public borehole		Less than 30 minutes	Charcoal		Self employed/own business		yes	yes	yes	Yes, but not very well	Yes, but not very well	Never	yes	yes	yes	1 2
1140	2	17	May 12, 2017 6:12:40 PM	Urban	male	Completed						yes	Nakabanda	yes			yes	1	25	secondary	married/living together	2	2	1 5 9	Cement		Burnt bricks with cement		Iron sheets		Covered pit latrine w/ slab		Public borehole		Less than 30 minutes	Fire wood		Self employed/own business		yes	yes	yes	Yes, very well	Yes, very well	Never	yes	yes	yes	1
1141	2	17	May 9, 2017 4:18:09 PM	Rural	male	Completed						yes	N	yes			yes	1	30	primary	married/living together	4	1	2 5 9	Cement		Burnt bricks with cement		Iron sheets		Uncovered pit latrine w/slab		Public borehole		Less than 30 minutes	Charcoal		Self employed/own business		yes	yes	yes	Yes, but not very well	Yes, but not very well	Never	yes	yes	yes	1 2 5
1142	2	17	May 9, 2017 4:18:19 PM	Rural	male	Completed						yes	K	yes			no
1143	2	17	May 9, 2017 4:18:04 PM	Rural	male	Completed						yes	N	yes			no
1144	2	17	May 9, 2017 4:18:22 PM	Rural	female	Completed						yes	A	yes			no
1145	2	17	May 9, 2017 4:18:17 PM	Rural	male	Completed						yes	N	yes			yes	1	23	secondary	married/living together	2	2	2 5 9	Cement		Burnt bricks with cement		Iron sheets		Uncovered pit latrine w/slab		Public borehole		Less than 30 minutes	Charcoal		Self employed/own business		no	yes	yes	Yes, but not very well	Yes, but not very well	Never	yes	yes	yes	1 2 5
1146	2	17	May 12, 2017 6:12:48 PM	Urban	male	Completed						yes	Nakigudde	yes			no
1147	2	17	May 12, 2017 6:12:22 PM	Urban	male	Completed						yes	Nakintu	yes			no
1148	2	17	May 12, 2017 6:12:24 PM	Urban	male	Completed						yes	Nakatuka	yes			no
1149	2	17	May 9, 2017 4:18:32 PM	Rural	male	Completed						yes	N	yes			no
1150	2	17	May 12, 2017 6:12:42 PM	Urban	female	Completed						yes	N	yes			no
1151	2	17	May 9, 2017 4:18:02 PM	Rural	male	Completed						yes	N	yes			no
1152	2	17	May 9, 2017 4:18:15 PM	Rural	female	Completed						yes	N	yes			no
1153	2	17	May 12, 2017 6:12:44 PM	Urban	male	Completed						yes	Mugala	yes			no
1154	2	17	May 9, 2017 4:17:58 PM	Rural	male	Completed						yes	L	yes			no
1155	2	17	May 9, 2017 4:18:31 PM	Rural	male	Completed						yes	N	yes			no
1156	2	17	May 9, 2017 4:18:25 PM	Rural	male	Completed						yes	N	yes			no
1157	2	17	May 12, 2017 6:12:29 PM	Urban	male	Completed						yes	Namala	yes			no
1158	2	17	May 12, 2017 6:12:21 PM	Urban	male	Completed						yes	Nakalema	yes			no
1159	2	17	May 12, 2017 6:12:52 PM	Urban	male	Completed						yes	Umaru	yes			yes	1	36	primary	married/living together	3	1	2 5 9	Cement		Burnt bricks with cement		Iron sheets		Uncovered pit latrine w/slab		Public borehole		30 minutes or longer	Charcoal		Farming		no	no	no	Yes, very well	Yes, very well	Never	yes	yes	yes	1 2
1160	2	17	May 9, 2017 4:18:29 PM	Rural	male	Completed						yes	N	yes			yes	1	42	primary	married/living together	4	2	5	Cement		Burnt bricks with cement		Cement		Covered pit latrine w/ slab		Public borehole		Less than 30 minutes	Fire wood		Farming		no	yes	yes	Yes, but not very well	Yes, but not very well	Never	yes	yes	yes	2
1161	2	17	May 12, 2017 6:12:30 PM	Urban	male	Completed						yes	Nalumansi	yes			no
1162	2	17	May 9, 2017 4:18:24 PM	Rural	male	Completed						yes	N	yes			no
1163	2	17	May 9, 2017 4:18:18 PM	Urban	male	Completed						yes	B	yes			no
1164	2	17	May 12, 2017 6:12:46 PM	Urban	male	Completed						yes	Namali	yes			yes	1	21	secondary	married/living together	1	1	1 2 3 5	Cement		Burnt bricks with cement		Iron sheets		Uncovered pit latrine w/slab		Public borehole		Less than 30 minutes	Charcoal		Other (Specify):	Boda boda	yes	no	no	Yes, very well	Yes, very well	Never	yes	no	yes	1 2
1165	2	17	May 12, 2017 6:12:33 PM	Urban	female	Completed						yes	Nantume	yes			no
1166	2	17	May 9, 2017 4:18:20 PM	Rural	male	Completed						yes	N	yes			no
1167	2	17	May 12, 2017 6:12:48 PM	Urban	male	Completed						yes	Nankwanga	yes			no
1168	2	17	May 9, 2017 4:18:21 PM	Rural	male	Completed						yes	N	yes			no
1169	2	17	May 9, 2017 4:18:11 PM	Rural	male	Completed						yes	N	yes			yes	1	23	primary	married/living together	3	3	1 2 3 4 9	Cement		Burnt bricks with cement		Iron sheets		Uncovered pit latrine w/slab		Public borehole		Less than 30 minutes	Charcoal		Self employed/own business		yes	yes	yes	Yes, but not very well	Yes, but not very well	Never	yes	yes	yes	1 2 5
1170	2	17	May 12, 2017 6:12:53 PM	Urban	male	Completed						yes	Namiisi	yes			no
1171	2	17	May 12, 2017 6:12:37 PM	Urban	male	Completed						yes	Namuddu	yes			yes	1	23	secondary	married/living together	1	1	5	Cement		Burnt bricks with cement		Iron sheets		Uncovered pit latrine w/slab		vendor		Water on premises	Charcoal		Self employed/own business		no	no	yes	Yes, very well	Yes, very well	Never	yes	no	yes	2
1172	2	17	May 12, 2017 6:12:49 PM	Urban	female	Completed						yes	N	yes			no
1173	2	17	May 12, 2017 6:12:26 PM	Urban	male	Completed						yes	Namande	yes			no
1174	2	17	May 9, 2017 4:18:30 PM	Rural	male	Completed						yes	N	yes			no
1175	2	17	May 12, 2017 6:12:47 PM	Urban	female	Completed						yes	N	yes			no
1176	2	17	May 9, 2017 4:18:38 PM	Rural	male	Completed						yes	N	yes			no
1177	2	17	May 9, 2017 4:18:22 PM	Rural	female	Completed						yes	B	yes			no
1178	2	17	May 9, 2017 4:18:33 PM	Rural	male	Completed						yes	A	yes			no
1179	2	17	May 12, 2017 6:12:46 PM	Urban	male	Completed						yes	Namukwaya	yes			no
1180	2	17	May 12, 2017 6:12:39 PM	Urban	female	Completed						yes	N	yes			no
1181	2	17	May 12, 2017 6:12:37 PM	Urban	male	Completed						yes	Nantambwe	yes			yes	1	19	secondary	married/living together	1	1	5	Cement		Burnt bricks with cement		Iron sheets		Uncovered pit latrine w/slab		Protected public well/spring		30 minutes or longer	Charcoal		Self employed/own business		no	yes	yes	Yes, very well	Yes, very well	Never	yes	yes	yes	2
1182	2	17	May 9, 2017 4:18:12 PM	Rural	male	Completed						yes	Nakaweesi	yes			no
1183	2	17	May 9, 2017 4:18:23 PM	Rural	male	Completed						yes	N	yes			no
1184	2	17	May 12, 2017 6:12:40 PM	Urban	male	Completed						yes	Nansubuga	yes			no
1185	2	17	May 9, 2017 4:18:37 PM	Rural	male	Completed						yes	N	yes			no
1186	2	17	May 12, 2017 6:12:52 PM	Urban	female	Completed						yes	N	yes			no
1187	2	17	May 12, 2017 6:12:45 PM	Urban	male	Completed						yes	Nabakooza	yes			no
1188	2	17	May 9, 2017 4:18:38 PM	Rural	male	Completed						yes	Sebuyungo	yes			no
1189	2	17	May 12, 2017 6:12:24 PM	Urban	male	Completed						yes	Nabatanzi	yes			no
1190	2	17	May 9, 2017 4:18:14 PM	Rural	male	Completed						yes	N	yes			no
1191	2	17	May 12, 2017 6:12:36 PM	Urban	female	Completed						yes	N	yes			no
1192	2	17	May 9, 2017 4:17:59 PM	Rural	female	Completed						yes	N	yes			no
1193	2	17	May 9, 2017 4:18:01 PM	Rural	female	Completed						yes	N	yes			yes	1	35	secondary	married/living together	1	1	2 5 9	Cement		Burnt bricks with cement		Iron sheets		Covered pit latrine w/ slab		Public borehole		Less than 30 minutes	Charcoal		Self employed/own business		no	yes	yes	Yes, but not very well	Yes, but not very well	Never	yes	yes	yes	4
1194	2	17	May 9, 2017 4:18:36 PM	Rural	male	Completed						yes	N	yes			no
1195	2	17	May 12, 2017 6:12:51 PM	Urban	female	Completed						yes	Ndijja	yes			yes	1	28	secondary	married/living together	8	1	1 2 3 5 9	Cement		Burnt bricks with cement		Iron sheets		Uncovered pit latrine w/slab		Public borehole		30 minutes or longer	Charcoal		Other (Specify):	Remittances	yes	yes	yes	Yes, very well	Yes, very well	Sometimes	yes	yes	yes	2
1196	2	17	May 9, 2017 4:18:34 PM	Rural	male	Completed						yes	N	yes			no
1197	2	17	May 9, 2017 4:18:06 PM	Rural	male	Completed						yes	K	yes			no
1198	2	17	May 12, 2017 6:12:50 PM	Urban	male	Completed						yes	Kawala	yes			no
1199	2	17	May 9, 2017 4:18:14 PM	Rural	male	Completed						yes	N	yes			no
1200	2	17	May 12, 2017 6:12:27 PM	Urban	female	Completed						yes	N	yes			no
1201	2	17	May 12, 2017 6:12:35 PM	Urban	female	Completed						yes	N	yes			no
1202	2	18	May 9, 2017 7:42:14 PM	Urban	male	Completed						yes	Namugowa	yes			no
1203	2	18	May 11, 2017 2:39:12 PM	Urban	male	Completed						yes	N	yes			no
1204	2	18	May 10, 2017 2:45:31 PM	Urban	male	Completed						yes	Namubiru	yes			no
1205	2	18	May 9, 2017 7:42:18 PM	Urban	male	Completed						yes	Nadia	yes			no
1206	2	18	May 12, 2017 11:02:40 AM	Urban	female	Completed						yes	Prossy	yes			no
1207	2	18	May 9, 2017 7:42:05 PM	Urban	male	Completed						yes	K	yes			yes	1	34	vocational	married/living together	4	2	1 2 3 5 10	Cement		Burnt bricks with cement		Iron sheets		Covered pit latrine w/ slab		Public borehole		Less than 30 minutes	Charcoal		Self employed/own business		yes	yes	yes	Yes, very well	Yes, very well	Never	yes	yes	yes	3
1208	2	18	May 12, 2017 11:02:39 AM	Urban	female	Completed						yes	Medius	yes			no
1209	2	18	May 9, 2017 7:42:19 PM	Urban	male	Completed						yes	N	yes			no
1210	2	18	May 10, 2017 3:01:41 PM	Urban	male	Completed						yes	N	yes			yes	1	28	primary	married/living together	1	1	1 2 3 5	Cement		Burnt bricks with cement		Cement		Covered pit latrine w/ slab		Public borehole		30 minutes or longer	Charcoal		Self employed/own business		no	yes	yes	Yes, but not very well	Yes, but not very well	Never	yes	yes	yes	3
1211	2	18	May 9, 2017 7:42:15 PM	Urban	male	Completed						yes	K	yes			yes	2	24	primary	married/living together	4	2	1 2 5	Cement		Burnt bricks with cement		Iron sheets		Covered pit latrine w/ slab		Public borehole		Less than 30 minutes	Charcoal		Self employed/own business		yes	yes	yes	No	No	Never	yes	yes	yes	3
1211	2	18	May 9, 2017 7:42:15 PM	Urban	male	Completed						yes	K	yes			yes	2	24	primary	married/living together	4	2	1 2 5	Cement		Burnt bricks with cement		Iron sheets		Covered pit latrine w/ slab		Public borehole		Less than 30 minutes	Charcoal		Self employed/own business		yes	yes	yes	No	No	Never	yes	yes	yes	3
1212	2	18	May 10, 2017 2:45:24 PM	Urban	male	Completed						yes	Salume	yes			no
1213	2	18	May 10, 2017 3:01:38 PM	Urban	male	Completed						yes	N	yes			yes	1	26	primary	married/living together	1	1	1 2 5	Cement		Burnt bricks with cement		Iron sheets		Covered pit latrine w/ slab		Public borehole		Less than 30 minutes	Fire wood		Farming		no	yes	yes	No	No	Never	yes	no	yes	3
1214	2	18	May 10, 2017 2:45:28 PM	Urban	male	Completed						yes	Susan	yes			no
1215	2	18	May 11, 2017 2:39:14 PM	Urban	female	Completed						yes	N	yes			no
1216	2	18	May 10, 2017 3:01:43 PM	Urban	female	Completed						yes	B	yes			no
1217	2	18	May 10, 2017 2:45:24 PM	Urban	female	Completed						yes	Teddy	yes			no
1218	2	18	May 10, 2017 3:01:41 PM	Urban	male	Completed						yes	N	yes			no
1219	2	18	May 10, 2017 3:01:39 PM	Urban	male	Completed						yes	H	yes			no
1220	2	18	May 9, 2017 7:42:26 PM	Urban	male	Completed						yes	Rita	yes			no
1221	2	18	May 9, 2017 7:42:11 PM	Urban	male	Completed						yes	Fionah	yes			no
1222	2	18	May 12, 2017 11:02:38 AM	Urban	male	Completed						yes	Florence	yes			yes	1	25	primary	married/living together	4	2	1 2 8	Cement		Burnt bricks with cement		Iron sheets		Covered pit latrine no slab		Borehole in yard/plot		Less than 30 minutes	Fire wood		Self employed/own business		no	yes	yes	No	No	Never	yes	yes	yes	1
1223	2	18	May 12, 2017 11:02:43 AM	Urban	male	Completed						yes	Nawade	yes			no
1224	2	18	May 10, 2017 3:01:38 PM	Urban	male	Completed						yes	M	yes			yes	1	18	secondary	married/living together	1	1	1 2 5	Cement		Burnt bricks with cement		Iron sheets		Covered pit latrine w/ slab		Public borehole		Less than 30 minutes	Charcoal		Self employed/own business		no	no	yes	Yes, but not very well	Yes, but not very well	Never	yes	no	yes	3
1225	2	18	May 10, 2017 2:45:25 PM	Urban	female	Completed						yes	Nasanga	yes			no
1226	2	18	May 12, 2017 11:02:43 AM	Urban	male	Completed						yes	Gorette	yes			yes	1	26	primary	married/living together	5	3	1 2 5 9	Cement		Burnt bricks with cement		Iron sheets		Covered pit latrine no slab		Borehole in yard/plot		Less than 30 minutes	Fire wood		Self employed/own business		yes	yes	yes	No	No	Never	yes	yes	yes	2
1227	2	18	May 9, 2017 7:42:04 PM	Urban	male	Completed						yes	Magret	yes			no
1228	2	18	May 11, 2017 2:39:17 PM	Urban	male	Completed						yes	N	yes			yes	1	25	secondary	married/living together	2	1	1 2 5	Cement		Burnt bricks with cement		Iron sheets		Covered pit latrine w/ slab		Public borehole		Less than 30 minutes	Charcoal		Self employed/own business		no	yes	yes	Yes, but not very well	Yes, but not very well	Never	yes	yes	yes	3
1229	2	18	May 12, 2017 11:02:46 AM	Urban	male	Completed						yes	Namuli	yes			no
1230	2	18	May 10, 2017 3:01:42 PM	Urban	female	Completed						yes	K	yes			yes	1	25	primary	widowed	4	2	1 2 5	Cement		Burnt bricks with cement		Iron sheets		Covered pit latrine no slab		Public borehole		Less than 30 minutes	Fire wood		Farming		yes	yes	yes	No	No	Never	yes	no	yes	3
1231	2	18	May 11, 2017 2:39:13 PM	Urban	male	Completed						yes	Nantambi	yes			no
1232	2	18	May 9, 2017 7:42:13 PM	Urban	male	Completed						yes	N	yes			yes	1	26	primary	married/living together	3	1	1 2 5	Cement		Burnt bricks with cement		Iron sheets		Covered pit latrine w/ slab		Public borehole		Less than 30 minutes	Charcoal		Self employed/own business		no	no	yes	Yes, but not very well	Yes, but not very well	Never	yes	no	yes	3
1233	2	18	May 9, 2017 7:42:21 PM	Urban	male	Completed						yes	W	yes			yes	2	43	none/nursery	married/living together	7	2	1 2 3	Cement		Burnt bricks with cement		Iron sheets		Covered pit latrine w/ slab		Public borehole		Less than 30 minutes	Fire wood		Farming		yes	yes	yes	No	No	Never	yes	yes	yes	3
1233	2	18	May 9, 2017 7:42:21 PM	Urban	male	Completed						yes	W	yes			yes	2	43	none/nursery	married/living together	7	2	1 2 3	Cement		Burnt bricks with cement		Iron sheets		Covered pit latrine w/ slab		Public borehole		Less than 30 minutes	Fire wood		Farming		yes	yes	yes	No	No	Never	yes	yes	yes	3
1234	2	18	May 10, 2017 2:45:27 PM	Urban	female	Completed						yes	Teopista	yes			no
1235	2	18	May 10, 2017 3:01:39 PM	Urban	male	Completed						yes	N	yes			yes	3	21	secondary	married/living together	4	3	1 2 3 5	Cement		Burnt bricks with cement		Iron sheets		Covered pit latrine w/ slab		Public borehole		Less than 30 minutes	Charcoal		Self employed/own business		yes	yes	yes	Yes, but not very well	Yes, but not very well	Never	yes	yes	yes	3
1235	2	18	May 10, 2017 3:01:39 PM	Urban	male	Completed						yes	N	yes			yes	3	21	secondary	married/living together	4	3	1 2 3 5	Cement		Burnt bricks with cement		Iron sheets		Covered pit latrine w/ slab		Public borehole		Less than 30 minutes	Charcoal		Self employed/own business		yes	yes	yes	Yes, but not very well	Yes, but not very well	Never	yes	yes	yes	3
1235	2	18	May 10, 2017 3:01:39 PM	Urban	male	Completed						yes	N	yes			yes	3	21	secondary	married/living together	4	3	1 2 3 5	Cement		Burnt bricks with cement		Iron sheets		Covered pit latrine w/ slab		Public borehole		Less than 30 minutes	Charcoal		Self employed/own business		yes	yes	yes	Yes, but not very well	Yes, but not very well	Never	yes	yes	yes	3
1236	2	18	May 9, 2017 7:42:11 PM	Urban	male	Completed						yes	N	yes			no
1237	2	18	May 12, 2017 11:02:41 AM	Urban	male	Completed						yes	Rose	yes			no
1238	2	18	May 12, 2017 11:02:44 AM	Urban	male	Completed						yes	Robinah	yes			no
1239	2	18	May 10, 2017 2:45:22 PM	Urban	male	Completed						yes	Brenda	yes			no
1240	2	18	May 11, 2017 2:39:17 PM	Urban	male	Completed						yes	N	yes			yes	1	39	tertiary/college	married/living together	4	1	1 2 3 5	Cement		Burnt bricks with cement		Iron sheets		Covered pit latrine w/ slab		Public borehole		Less than 30 minutes	Charcoal		Self employed/own business		yes	yes	yes	Yes, very well	Yes, very well	Never	yes	yes	yes	3
1241	2	18	May 10, 2017 2:45:28 PM	Urban	male	Completed						yes	Nanzirena	yes			no
1242	2	18	May 9, 2017 7:42:07 PM	Urban	female	Completed						yes	Fatuma	yes			yes	1	36	none/nursery	separated	4	1	2 5	Cement		Burnt bricks with cement		Iron sheets		Covered pit latrine no slab		Borehole in yard/plot		Less than 30 minutes	Charcoal		Self employed/own business		yes	yes	yes	No	No	Never	yes	yes	yes	1 2
1243	2	18	May 12, 2017 11:02:38 AM	Urban	male	Completed						yes	Babirye	yes			yes	1	30	none/nursery	widowed	3	3	1 2 5	Cement		Burnt bricks with cement		Iron sheets		Covered pit latrine no slab		Borehole in yard/plot		Less than 30 minutes	Fire wood		Domestic work		yes	yes	yes	No	No	Never	yes	yes	yes	2
1244	2	18	May 9, 2017 7:42:00 PM	Urban	male	Completed						yes	N	yes			no
1245	2	18	May 9, 2017 7:42:16 PM	Urban	male	Completed						yes	Prossy	yes			no
1246	2	18	May 9, 2017 7:42:20 PM	Urban	male	Completed						yes	Annet	yes			yes	1	31	primary	married/living together	2	2	1 2 5	Cement		Burnt bricks with cement		Iron sheets		Covered pit latrine no slab		Borehole in yard/plot		Less than 30 minutes	Charcoal		Self employed/own business		yes	yes	yes	No	No	Never	yes	yes	yes	2
1247	2	18	May 10, 2017 2:45:23 PM	Urban	male	Completed						yes	Justine	yes			no
1248	2	18	May 10, 2017 3:01:37 PM	Urban	male	Completed						yes	N	yes			no
1249	2	18	May 10, 2017 2:45:29 PM	Urban	female	Completed						yes	Milly	yes			no
1250	2	18	May 12, 2017 11:02:45 AM	Urban	male	Completed						yes	Rose	yes			no
1251	2	18	May 9, 2017 7:42:17 PM	Urban	male	Completed						yes	N	yes			yes	1	25	secondary	married/living together	4	2	1 2 5	Cement		Burnt bricks with cement		Iron sheets		Covered pit latrine w/ slab		Public borehole		Less than 30 minutes	Charcoal		Self employed/own business		yes	yes	yes	Yes, very well	Yes, very well	Never	yes	no	yes	3
1252	2	18	May 12, 2017 11:02:42 AM	Urban	male	Completed						yes	Zuena	yes			no
1253	2	18	May 10, 2017 2:45:30 PM	Urban	male	Completed						yes	Silvia	yes			yes	1	25	primary	married/living together	1	1	2 5	Cement		Burnt bricks with cement		Iron sheets		Covered pit latrine no slab		Borehole in yard/plot		Less than 30 minutes	Fire wood		Jua kali/informal		yes	yes	yes	No	No	Never	yes	no	yes	2
1254	2	18	May 12, 2017 11:02:47 AM	Urban	male	Completed						yes	Province	yes			no
1255	2	18	May 10, 2017 2:45:23 PM	Urban	female	Completed						yes	Ssentamu	yes			no
1256	2	18	May 9, 2017 7:42:03 PM	Urban	male	Completed						yes	N	yes			yes	1	22	primary	married/living together	1	1	1 2	Cement		Burnt bricks with cement		Iron sheets		Covered pit latrine w/ slab		Public borehole		Less than 30 minutes	Charcoal		Self employed/own business		no	no	yes	No	No	Never	yes	yes	yes	3
1257	2	18	May 10, 2017 3:01:40 PM	Urban	female	Completed						yes	N	yes			yes	1	28	secondary	separated	5	2	1 2 3 5	Cement		Burnt bricks with cement		Cement		Covered pit latrine w/ slab		Public borehole		Less than 30 minutes	Charcoal		Self employed/own business		yes	yes	yes	No	Yes, but not very well	Never	yes	yes	yes	3
1258	2	18	May 9, 2017 7:42:02 PM	Urban	female	Completed						yes	Joyce	yes			yes	1	24	secondary	married/living together	3	3	1 2 5 9	Cement		Burnt bricks with cement		Iron sheets		Covered pit latrine no slab		Borehole in yard/plot		Less than 30 minutes	Charcoal		Self employed/own business		yes	yes	yes	Yes, very well	Yes, very well	Everyday	yes	yes	yes	2
1259	2	18	May 12, 2017 11:02:40 AM	Urban	male	Completed						yes	Faridah	yes			no
1260	2	18	May 9, 2017 7:42:23 PM	Urban	female	Completed						yes	Esther	yes			no
1261	2	18	May 9, 2017 7:42:08 PM	Urban	male	Completed						yes	N	yes			yes	1	22	secondary	married/living together	4	1	1 2 3 5	Cement		Burnt bricks with cement		Iron sheets		Covered pit latrine w/ slab		Public borehole		Less than 30 minutes	Charcoal		Farming		no	yes	yes	Yes, but not very well	Yes, but not very well	Never	yes	yes	yes	3
1262	2	18	May 9, 2017 7:42:22 PM	Urban	male	Completed						yes	Teopista	yes			no
1263	2	18	May 9, 2017 7:42:09 PM	Urban	male	Completed						yes	Jamila	yes			no
1264	1	19	May 9, 2017 4:17:26 PM	Rural	male	Completed						yes	N	yes			no
1265	1	19	May 9, 2017 4:17:53 PM	Rural	male	Completed						yes	B	yes			no
1266	1	19	May 9, 2017 4:17:21 PM	Rural	female	Completed						yes	W	yes			no
1267	1	19	May 9, 2017 4:17:49 PM	Rural	female	Completed						yes	N	yes			no
1268	1	19	May 12, 2017 6:12:09 PM	Rural	male	Completed						yes	Nankya	yes			no
1269	1	19	May 9, 2017 4:17:43 PM	Rural	male	Completed						yes	N	yes			no
1270	1	19	May 9, 2017 4:17:35 PM	Rural	male	Completed						yes	N	yes			no
1271	1	19	May 12, 2017 6:12:12 PM	Rural	female	Completed						yes	Namaganda	yes			no
1272	1	19	May 12, 2017 6:12:12 PM	Rural	male	Completed						yes	Namubiru	yes			yes	1	19	primary	married/living together	1	1	2 5	Earth/Sand		Burnt bricks with cement		Iron sheets		Covered pit latrine w/ slab		Protected public well/spring		30 minutes or longer	Charcoal		Farming		yes	yes	yes	Yes, but not very well	Yes, very well	Never	yes	yes	yes	1 5
1273	1	19	May 9, 2017 4:17:36 PM	Rural	male	Completed						yes	N	yes			no
1274	1	19	May 9, 2017 4:17:24 PM	Rural	male	Completed						yes	Z	yes			yes	1	22	secondary	married/living together	3	1	2	Cement		Cement blocks		Iron sheets		Covered pit latrine no slab		Protected public well/spring		Less than 30 minutes	Charcoal		Self employed/own business		no	yes	yes	Yes, but not very well	Yes, but not very well	Never	yes	yes	yes	5
1275	1	19	May 9, 2017 4:17:25 PM	Rural	male	Completed						yes	N	yes			no
1276	1	19	May 9, 2017 4:17:28 PM	Rural	male	Completed						yes	N	yes			no
1277	1	19	May 9, 2017 4:17:52 PM	Rural	male	Completed						yes	N	yes			no
1278	1	19	May 9, 2017 4:17:30 PM	Rural	male	Completed						yes	N	yes			no
1279	1	19	May 9, 2017 4:17:50 PM	Rural	male	Completed						yes	N	yes			yes	1	28	secondary	married/living together	5	3	2 8	Other (Specify)	Mud	Burnt bricks with cement		Iron sheets		Uncovered pit latrine no slab		Protected public well/spring		30 minutes or longer	Fire wood		Jua kali/informal		yes	yes	yes	Yes, but not very well	Yes, but not very well	Never	yes	yes	yes	1 2
1280	1	19	May 12, 2017 6:12:10 PM	Rural	male	Completed						yes	Lubega	yes			no
1281	1	19	May 9, 2017 4:17:23 PM	Rural	male	Completed						yes	N	yes			no
1282	1	19	May 9, 2017 4:17:32 PM	Rural	male	Completed						yes	A	yes			no
1283	1	19	May 9, 2017 4:17:37 PM	Rural	female	Completed						yes	N	yes			no
1284	1	19	May 9, 2017 4:17:57 PM	Rural	female	Completed						yes	N	yes			no
1285	1	19	May 9, 2017 4:17:31 PM	Rural	male	Completed						yes	A	yes			no
1286	1	19	May 9, 2017 4:17:22 PM	Rural	male	Completed						yes	N	yes			yes	1	22	primary	married/living together	1	1	5	Earth and Dung		Un-burnt bricks		Iron sheets		Uncovered pit latrine no slab		Protected public well/spring		Less than 30 minutes	Fire wood		Domestic work		no	no	no	Yes, but not very well	Yes, but not very well	Never	yes	yes	yes	5
1287	1	19	May 9, 2017 4:17:27 PM	Rural	male	Completed						yes	N	yes			no
1288	1	19	May 9, 2017 4:17:33 PM	Rural	male	Completed						yes	N	yes			no
1289	1	19	May 9, 2017 4:17:38 PM	Rural	male	Completed						yes	N	yes			no
1290	1	19	May 9, 2017 4:17:27 PM	Rural	female	Completed						yes	N	yes			no
1291	1	19	May 12, 2017 6:12:14 PM	Rural	male	Completed						yes	Nakilabira	yes			no
1292	1	19	May 9, 2017 4:17:46 PM	Rural	male	Completed						yes	N	yes			no
1293	1	19	May 12, 2017 6:12:11 PM	Rural	male	Completed						yes	Nakiyingi	yes			yes	1	30	secondary	married/living together	5	3	2 5 9	Cement		Burnt bricks with cement		Iron sheets		Covered pit latrine w/ slab		River/stream		30 minutes or longer	Fire wood		Farming		yes	yes	yes	Yes, very well	Yes, very well	Never	yes	yes	yes	1 2 5
1294	1	19	May 9, 2017 4:17:33 PM	Rural	male	Completed						yes	N	yes			no
1295	1	19	May 9, 2017 4:17:41 PM	Rural	female	Completed						yes	N	yes			no
1296	1	19	May 9, 2017 4:17:53 PM	Rural	male	Completed						yes	N	yes			no
1297	1	19	May 9, 2017 4:17:34 PM	Rural	female	Completed						yes	K	yes			no
1298	1	19	May 9, 2017 4:17:47 PM	Rural	male	Completed						yes	N	yes			no
1299	1	19	May 9, 2017 4:17:56 PM	Rural	male	Completed						yes	N	yes			no
1300	1	19	May 9, 2017 4:17:32 PM	Rural	female	Completed						yes	N	yes			no
1301	1	19	May 9, 2017 4:17:34 PM	Rural	male	Completed						yes	W	yes			yes	1	32	secondary	married/living together	5	2	5	Stones		Burnt bricks with cement		Iron sheets		Covered pit latrine no slab		Protected public well/spring		Less than 30 minutes	Fire wood		Casual/contract jobs		no	no	yes	Yes, but not very well	Yes, but not very well	Never	yes	yes	yes	1 5
1302	1	19	May 9, 2017 4:17:21 PM	Rural	male	Completed						yes	N	yes			no
1303	1	19	May 9, 2017 4:17:38 PM	Rural	male	Completed						yes	N	yes			no
1304	1	19	May 9, 2017 4:17:37 PM	Rural	male	Completed						yes	N	yes			no
1305	1	19	May 9, 2017 4:17:44 PM	Rural	male	Completed						yes	N	yes			yes	1	30	secondary	married/living together	2	1	2 5 9	Cement		Burnt bricks with cement		Iron sheets		Covered pit latrine w/ slab		Public tap/standpipe		Less than 30 minutes	Charcoal		Casual/contract jobs		no	yes	yes	Yes, but not very well	Yes, but not very well	Never	yes	yes	yes	1 2 3
1306	1	19	May 9, 2017 4:17:54 PM	Rural	female	Completed						yes	N	yes			no
1307	1	19	May 9, 2017 4:17:39 PM	Rural	male	Completed						yes	N	yes			yes	1	24	secondary	married/living together	1	1	2 5 9	Other (Specify)	Mud	Other (Specify):	Poles and mud	Iron sheets		Uncovered pit latrine no slab		Open well/spring in yard/plot		30 minutes or longer	Charcoal		Casual/contract jobs		no	no	no	Yes, but not very well	Yes, but not very well	Never	yes	yes	yes	1 2 5
1308	1	19	May 9, 2017 4:17:29 PM	Rural	male	Completed						yes	N	yes			no
1309	1	19	May 9, 2017 4:17:47 PM	Rural	male	Completed						yes	N	yes			no
1310	1	19	May 9, 2017 4:17:40 PM	Rural	male	Completed						yes	N	yes			no
1311	1	19	May 9, 2017 4:17:42 PM	Rural	male	Completed						yes	N	yes			no
1312	1	19	May 9, 2017 4:17:51 PM	Rural	female	Completed						yes	C	yes			yes	1	43	primary	separated	10	3	5	Other (Specify)	Muddy	Other (Specify):	Poles and mud	Iron sheets		Uncovered pit latrine no slab		Protected public well/spring		Less than 30 minutes	Fire wood		Farming		yes	no	yes	No	No	Never	yes	yes	yes	1 2
1313	1	19	May 9, 2017 4:17:36 PM	Rural	male	Completed						yes	B	yes			no
1314	1	20	May 8, 2017 6:58:01 PM	Rural	male	Completed						yes	Sylivia	yes			no
1315	1	20	May 7, 2017 10:28:29 PM	Rural	male	Completed						yes	Mary	yes			no
1316	1	20	May 8, 2017 8:43:55 PM	Rural	male	Completed						yes	Namilimu	yes			no
1317	1	20	May 8, 2017 7:01:41 PM	Rural	male	Completed						yes	Eva	yes			no
1318	1	20	May 8, 2017 7:01:44 PM	Rural	male	Completed						yes	N	yes			yes	1	32	none/nursery	married/living together	3	1	2 9	Cement		Cement blocks		Iron sheets		VIP latrine		Protected public well/spring		Water on premises	Charcoal		Self employed/own business		yes	yes	yes	Yes, but not very well	Yes, but not very well	Never	yes	yes	yes	5
1319	1	20	May 8, 2017 7:01:40 PM	Rural	male	Completed						yes	N	yes			no
1320	1	20	May 7, 2017 10:29:34 PM	Rural	male	Completed						yes	K	yes			yes	1	26	primary	married/living together	6	2	2 5 10	Earth/Sand		Burnt bricks with cement		Iron sheets		Composting toilet		Public borehole		30 minutes or longer	Fire wood		Casual/contract jobs		yes	yes	yes	No	No	Never	yes	yes	yes	3 5
1321	1	20	May 7, 2017 10:28:24 PM	Urban	male	Completed						yes	Mariam	yes			no
1322	1	20	May 8, 2017 7:01:49 PM	Rural	male	Completed						yes	N	yes			no
1323	1	20	May 8, 2017 7:01:46 PM	Rural	male	Completed						yes	N	yes			no
1324	1	20	May 8, 2017 7:01:23 PM	Rural	male	Completed						yes	N	yes			no
1325	1	20	May 7, 2017 10:28:12 PM	Rural	male	Completed						yes	Henry	yes			no
1326	1	20	May 14, 2017 7:55:48 PM	Rural	male	Completed						yes	Nnanyonga	yes			yes	1	21	primary	married/living together	3	2	2 5 8	Earth and Dung		Burnt bricks with cement		Iron sheets		Uncovered pit latrine no slab		Protected public well/spring		Less than 30 minutes	Fire wood		Farming		yes	yes	yes	Yes, very well	Yes, very well	Never	yes	yes	yes	1 2
1327	1	20	May 14, 2017 7:55:46 PM	Rural	female	Interview partially completed		Interview partially completed		Interview partially completed		yes	Nanteza	yes			no
1328	1	20	May 8, 2017 7:01:41 PM	Rural	male	Completed						yes	N	yes			yes	1	40	secondary	married/living together	10	2	1 2 3 5 10	Cement		Burnt bricks with cement		Iron sheets		Covered pit latrine w/ slab		Protected well/spring in yard/plot		Less than 30 minutes	Fire wood		Self employed/own business		yes	yes	yes	Yes, very well	Yes, very well	Sometimes	yes	yes	yes	5
1329	1	20	May 8, 2017 7:01:30 PM	Rural	male	Completed						yes	N	yes			no
1330	1	20	May 7, 2017 10:28:22 PM	Urban	male	Completed						yes	Doreen	yes			no
1331	1	20	May 8, 2017 7:01:41 PM	Rural	male	Completed						yes	N	yes			yes	1	50	none/nursery	married/living together	6	2	9	Cement		Burnt bricks with mud		Iron sheets		VIP latrine		Public borehole		Water on premises	Charcoal		Self employed/own business		yes	yes	yes	No	No	Never	yes	yes	yes	5
1332	1	20	May 8, 2017 8:32:27 AM	Rural	female	Completed						yes	Nantongo	yes			no
1333	1	20	May 7, 2017 10:28:18 PM	Rural	male	Completed						yes	Harriet	yes			no
1334	1	20	May 8, 2017 7:01:48 PM	Rural	female	Completed						yes	N	yes			no
1335	1	20	May 7, 2017 10:28:09 PM	Rural	male	Completed						yes	Monicca	yes			no
1336	1	20	May 8, 2017 7:01:43 PM	Rural	female	Completed						yes	N	yes			yes	1	32	none/nursery	married/living together	3	1	9	Cement		Burnt bricks with mud		Iron sheets		VIP latrine		Protected public well/spring		Less than 30 minutes	Charcoal		Self employed/own business		yes	yes	yes	Yes, but not very well	Yes, but not very well	Never	yes	yes	yes	5
1337	1	20	May 8, 2017 8:43:53 PM	Rural	male	Completed						yes	Namakula	yes			no
1338	1	20	May 8, 2017 7:01:42 PM	Rural	male	Completed						yes	J	yes			no
1339	1	20	May 7, 2017 10:28:23 PM	Rural	male	Completed						yes	Masitula	yes			no
1340	1	20	May 8, 2017 8:43:55 PM	Rural	male	Completed						yes	L	yes			no
1341	1	20	May 8, 2017 7:07:27 PM	Rural	male	Completed						yes	Hadijja	yes			no
1342	1	20	May 7, 2017 10:28:09 PM	Rural	female	Completed						yes	Julliet	yes			no
1343	1	20	May 8, 2017 7:01:40 PM	Rural	male	Completed						yes	N	yes			yes	1	38	primary	separated	5	2	2 5	Earth/Sand		Burnt bricks with cement		Iron sheets		Covered pit latrine w/ slab		Protected public well/spring		Less than 30 minutes	Fire wood		Farming		yes	yes	yes	No	No	Never	yes	yes	yes	3
1344	1	20	May 7, 2017 10:28:16 PM	Rural	male	Completed						yes	Fionah	yes			yes	1	24	primary	married/living together	4	3	2	Earth and Dung		Mud and poles		Iron sheets		Covered pit latrine no slab		Protected public well/spring		Less than 30 minutes	Fire wood		Self employed/own business		yes	yes	yes	No	No	Never	yes	yes	yes	5
1345	1	20	May 8, 2017 7:01:48 PM	Rural	male	Completed						yes	N	yes			yes	2	41	none/nursery	married/living together	8	2	2 9	Cement		Cement blocks		Iron sheets		VIP latrine		Protected public well/spring		Water on premises	Fire wood		Self employed/own business		yes	yes	yes	No	No	Never	yes	yes	yes	2
1345	1	20	May 8, 2017 7:01:48 PM	Rural	male	Completed						yes	N	yes			yes	2	41	none/nursery	married/living together	8	2	2 9	Cement		Cement blocks		Iron sheets		VIP latrine		Protected public well/spring		Water on premises	Fire wood		Self employed/own business		yes	yes	yes	No	No	Never	yes	yes	yes	2
1346	1	20	May 8, 2017 8:32:29 AM	Rural	male	Completed						yes	Namukwaba	yes			yes	1	24	primary	never married	1	1	2 5	Earth and Dung		Burnt bricks with cement		Iron sheets		Uncovered pit latrine no slab		Public borehole		30 minutes or longer	Fire wood		Farming		yes	no	no	Yes, very well	Yes, but not very well	Never	yes	yes	no
1347	1	20	May 7, 2017 10:28:26 PM	Rural	male	Completed						yes	Nakyejju	yes			no
1348	1	20	May 8, 2017 7:01:47 PM	Rural	male	Completed						yes	E	yes			no
1349	1	20	May 8, 2017 7:01:20 PM	Rural	female	Completed						yes	N	yes			yes	1	28	primary	separated	6	6	2 5	Earth/Sand		Burnt bricks with cement		Iron sheets		Covered pit latrine w/ slab		Borehole in yard/plot		30 minutes or longer	Fire wood		Farming		yes	yes	yes	No	No	Never	yes	yes	yes	5
1350	1	20	May 8, 2017 7:07:25 PM	Rural	male	Completed						yes	Prossy	yes			no
1351	1	20	May 7, 2017 10:28:11 PM	Rural	male	Completed						yes	Barbra	yes			no
1352	1	20	May 8, 2017 7:01:38 PM	Rural	female	Completed						yes	B	yes			no
1353	1	20	May 7, 2017 10:29:34 PM	Rural	male	Completed						yes	K	yes			no
1354	1	20	May 8, 2017 7:01:42 PM	Rural	male	Completed						yes	K	yes			yes	1	20	primary	married/living together	2	2	2 5	Cement		Burnt bricks with cement		Iron sheets		Covered pit latrine w/ slab		Protected public well/spring		30 minutes or longer	Fire wood		Self employed/own business		no	no	yes	No	No	Never	no
1355	1	20	May 8, 2017 7:07:26 PM	Rural	male	Completed						yes	Hasifa	yes			no
1356	1	20	May 7, 2017 10:28:28 PM	Rural	male	Completed						yes	Amina	yes			no
1357	1	20	May 7, 2017 10:28:28 PM	Urban	female	Completed						yes	Sarah	yes			no
1358	1	20	May 7, 2017 10:28:27 PM	Rural	male	Completed						yes	Nakitende	yes			no
1359	1	20	May 8, 2017 7:01:43 PM	Rural	female	Completed						yes	N	yes			no
1360	1	20	May 7, 2017 10:28:25 PM	Urban	male	Completed						yes	Cissy	yes			no
1361	1	20	May 7, 2017 10:28:08 PM	Rural	male	Completed						yes	Regina	yes			yes	1	23	secondary	married/living together	1	1	1 2 5	Cement		Burnt bricks with cement		Iron sheets		Covered pit latrine no slab		Protected public well/spring		Less than 30 minutes	Charcoal		Self employed/own business		yes	yes	yes	Yes, very well	Yes, very well	Sometimes	yes	yes	yes	4
1362	1	20	May 8, 2017 7:07:26 PM	Urban	female	Completed						yes	Nanyoga	yes			no
1363	1	20	May 8, 2017 7:07:25 PM	Urban	female	Completed						yes	Zamu	yes			yes	1	16	secondary	never married	1	1	2	Cement		Burnt bricks with cement		Iron sheets		VIP latrine		Public borehole		Less than 30 minutes	Fire wood		Other (Specify):	Student	no	no	no	Yes, very well	Yes, very well	Never	yes	yes	yes	5
1364	1	20	May 7, 2017 10:29:36 PM	Rural	male	Completed						yes	N	yes			no
1365	1	20	May 7, 2017 10:28:24 PM	Rural	female	Completed						yes	Kevina	yes			no
1366	1	20	May 8, 2017 7:01:38 PM	Rural	male	Completed						yes	N	yes			no
1367	1	20	May 7, 2017 10:28:14 PM	Rural	male	Completed						yes	Saufa	yes			no
1368	1	20	May 8, 2017 6:57:59 PM	Rural	male	Completed						yes	Khasfa	yes			no
1369	1	20	May 8, 2017 8:32:25 AM	Rural	male	Completed						yes	Nansubuga	yes			yes	1	25	secondary	married/living together	2	2	1 2 5 9	Cement		Burnt bricks with cement		Iron sheets		Uncovered pit latrine w/slab		Public borehole		30 minutes or longer	Charcoal		Self employed/own business		yes	no	yes	Yes, very well	Yes, very well	Never	yes	yes	yes	5
1370	1	20	May 8, 2017 7:01:37 PM	Rural	male	Completed						yes	K	yes			no
1371	1	20	May 8, 2017 7:01:39 PM	Rural	male	Completed						yes	B	yes			yes	1	25	primary	married/living together	7	1	2 5	Earth/Sand		Burnt bricks with cement		Iron sheets		Covered pit latrine no slab		Protected public well/spring		Less than 30 minutes	Fire wood		Farming		yes	yes	yes	No	No	Never	yes	no	yes	3
1372	1	20	May 7, 2017 10:28:13 PM	Rural	male	Completed						yes	Nakachwa	yes			no
1373	1	20	May 8, 2017 6:58:04 PM	Rural	female	Completed						yes	Nabwetemye	yes			yes	1	28	primary	divorced	1	1	2 5	Earth/Sand		Burnt bricks with cement		Iron sheets		Covered pit latrine no slab		Protected public well/spring		Less than 30 minutes	Fire wood		Jua kali/informal		yes	yes	yes	No	No	Never	yes	yes	yes	5
1374	1	20	May 7, 2017 10:28:21 PM	Rural	male	Completed						yes	Hope	yes			no
1375	1	20	May 8, 2017 6:58:00 PM	Rural	male	Completed						yes	Proscovia	yes			yes	1	21	primary	separated	1	1	2 5	Earth/Sand		Burnt bricks with cement		Iron sheets		Covered pit latrine no slab		Protected public well/spring		Less than 30 minutes	Fire wood		Self employed/own business		yes	yes	yes	Yes, very well	Yes, very well	Never	yes	yes	yes	1
1376	1	20	May 8, 2017 8:32:27 AM	Rural	male	Completed						yes	Batamuneza	yes			no
1377	1	20	May 7, 2017 10:28:12 PM	Rural	female	Completed						yes	Edith	yes			no
1378	1	20	May 8, 2017 7:01:27 PM	Rural	male	Completed						yes	K	yes			no
1379	1	20	May 8, 2017 8:32:25 AM	Rural	male	Completed						yes	Tegufa	yes			no
1380	1	20	May 7, 2017 10:28:17 PM	Rural	male	Completed						yes	Oliver	yes			no
1381	1	20	May 8, 2017 7:01:46 PM	Rural	female	Completed						yes	B	yes			no
1382	1	20	May 8, 2017 8:32:30 AM	Rural	male	Completed						yes	W	yes			no
1383	1	20	May 8, 2017 7:01:42 PM	Rural	female	Completed						yes	M	yes			yes	1	57	primary	separated	3	2	2 5	Cement		Burnt bricks with cement		Iron sheets		Covered pit latrine w/ slab		Protected public well/spring		30 minutes or longer	Fire wood		Farming		yes	yes	yes	No	No	Never	yes	no	yes	3
1384	1	20	May 8, 2017 7:01:40 PM	Rural	male	Completed						yes	G	yes			no
1385	1	20	May 8, 2017 7:01:42 PM	Rural	male	Completed						yes	N	yes			no
1386	1	20	May 7, 2017 10:28:15 PM	Rural	male	Completed						yes	Catherine	yes			no
1387	1	20	May 7, 2017 10:28:20 PM	Urban	male	Completed						yes	Sakaza	yes			no
1388	1	20	May 7, 2017 10:29:33 PM	Rural	male	Completed						yes	R	yes			yes	1	18	secondary	married/living together	1	1	2 5	Cement		Burnt bricks with cement		Iron sheets		Covered pit latrine w/ slab		Open public well/spring		30 minutes or longer	Charcoal		Casual/contract jobs		yes	no	yes	Yes, but not very well	Yes, but not very well	Sometimes	yes	yes	yes	1 3
1389	1	20	May 8, 2017 8:32:28 AM	Rural	male	Completed						yes	Nakayima	yes			no
1390	1	20	May 8, 2017 6:58:03 PM	Rural	male	Completed						yes	Brenda	yes			no
1391	1	20	May 8, 2017 8:32:26 AM	Rural	male	Completed						yes	Byekwaso	yes			no
1392	1	20	May 8, 2017 8:32:30 AM	Rural	male	Completed						yes	Nakyanzi	yes			no
1393	1	20	May 8, 2017 7:01:44 PM	Rural	female	Completed						yes	N	yes			no
1394	5	21	May 3, 2017 9:02:29 PM	Rural	male	Completed						yes	N	yes			no
1395	5	21	May 4, 2017 9:11:28 AM	Urban	male	Completed						yes	N	yes			no
1396	5	21	May 3, 2017 9:02:38 PM	Rural	male	Completed						yes	Basemera	yes			no
1397	5	21	May 3, 2017 9:02:40 PM	Rural	male	Completed						yes	Nalwanga	yes			no
1398	5	21	May 4, 2017 9:11:18 AM	Urban	male	Completed						yes	N	yes			yes	2	27	secondary	married/living together	3	2	1 2 3 5 9	Cement		Burnt bricks with cement		Iron sheets		Covered pit latrine w/ slab		Public tap/standpipe		Water on premises	Charcoal		Casual/contract jobs		no	no	yes	Yes, but not very well	Yes, very well	Never	yes	yes	yes	3
1398	5	21	May 4, 2017 9:11:18 AM	Urban	male	Completed						yes	N	yes			yes	2	27	secondary	married/living together	3	2	1 2 3 5 9	Cement		Burnt bricks with cement		Iron sheets		Covered pit latrine w/ slab		Public tap/standpipe		Water on premises	Charcoal		Casual/contract jobs		no	no	yes	Yes, but not very well	Yes, very well	Never	yes	yes	yes	3
1399	5	21	May 4, 2017 9:11:19 AM	Urban	male	Completed						yes	N	yes			no
1400	5	21	May 4, 2017 9:11:20 AM	Urban	female	Completed						yes	N	yes			no
1401	5	21	May 4, 2017 9:11:21 AM	Urban	female	Completed						yes	A	yes			no
1402	5	21	May 4, 2017 9:11:21 AM	Urban	male	Completed						yes	B	yes			no
1403	5	21	May 3, 2017 9:02:41 PM	Rural	female	Completed						yes	N	yes			no
1404	5	21	May 3, 2017 9:02:20 PM	Rural	female	Completed						yes	K	yes			no
1405	5	21	May 3, 2017 9:02:20 PM	Rural	male	Completed						yes	N	yes			no
1406	5	21	May 3, 2017 9:02:30 PM	Rural	male	Completed						yes	N	yes			no
1407	5	21	May 4, 2017 9:11:24 AM	Urban	male	Completed						yes	N	yes			no
1408	5	21	May 4, 2017 9:11:14 AM	Rural	female	Completed						yes	N	yes			no
1409	5	21	May 3, 2017 9:02:37 PM	Rural	male	Completed						yes	G	yes			no
1410	5	21	May 4, 2017 9:11:25 AM	Urban	male	Completed						yes	N	yes			no
1411	5	21	May 3, 2017 9:02:21 PM	Rural	male	Completed						yes	K	yes			no
1412	5	21	May 3, 2017 9:02:42 PM	Rural	female	Completed						yes	Nakiyimba	yes			no
1413	5	21	May 4, 2017 9:11:26 AM	Urban	male	Completed						yes	N	yes			no
1414	5	21	May 4, 2017 9:11:14 AM	Urban	male	Completed						yes	B	yes			yes	1	37	none/nursery	separated	10	4	11	Cement		Burnt bricks with cement		Iron sheets		Covered pit latrine w/ slab		Open public well/spring		30 minutes or longer	Fire wood		Casual/contract jobs		no	yes	yes	No	No	Never	yes	yes	yes	3
1415	5	21	May 3, 2017 9:02:28 PM	Rural	male	Completed						yes	N	yes			no
1416	5	21	May 3, 2017 9:02:24 PM	Rural	female	Completed						yes	Sarah	yes			no
1417	5	21	May 4, 2017 9:11:22 AM	Urban	male	Completed						yes	K	yes			no
1418	5	21	May 3, 2017 9:02:19 PM	Rural	male	Completed						yes	K	yes			no
1419	5	21	May 4, 2017 9:11:16 AM	Urban	male	Completed						yes	N	yes			no
1420	5	21	May 3, 2017 9:02:22 PM	Rural	male	Completed						yes	N	yes			no
1421	5	21	May 3, 2017 9:02:24 PM	Rural	male	Completed						yes	Katushabe	yes			yes	1	29	primary	married/living together	3	2	1 3 5 9	Cement		Burnt bricks with cement		Iron sheets		Uncovered pit latrine w/slab		Protected public well/spring		Less than 30 minutes	Charcoal		Casual/contract jobs		yes	yes	yes	Yes, but not very well	Yes, but not very well	Never	yes	yes	yes	1 2 5
1422	5	21	May 4, 2017 9:11:18 AM	Urban	male	Completed						yes	L	yes			no
1423	5	21	May 3, 2017 9:02:35 PM	Rural	male	Completed						yes	N	yes			no
1424	5	21	May 4, 2017 9:11:28 AM	Urban	female	Completed						yes	N	yes			no
1425	5	21	May 4, 2017 9:11:32 AM	Urban	male	Completed						yes	N	yes			no
1426	5	21	May 4, 2017 9:11:16 AM	Urban	male	Completed						yes	N	yes			no
1427	5	21	May 3, 2017 9:02:25 PM	Rural	male	Completed						yes	N	yes			no
1428	5	21	May 4, 2017 9:11:25 AM	Urban	male	Completed						yes	N	yes			no
1429	5	21	May 4, 2017 9:11:15 AM	Rural	male	Completed						yes	M	yes			yes	1	28	primary	married/living together	2	2	1 2 3 5	Cement		Burnt bricks with cement		Iron sheets		Covered pit latrine w/ slab		Public tap/standpipe		Water on premises	Charcoal		Spousal support		no	yes	yes	Yes, but not very well	Yes, but not very well	Never	yes	no	no
1430	5	21	May 4, 2017 9:11:33 AM	Rural	male	Completed						yes	N	yes			yes	1	20	primary	married/living together	3	3	11	Earth/Sand		Burnt bricks with mud		Iron sheets		Covered pit latrine no slab		Open public well/spring		Water on premises	Fire wood		Spousal support		no	no	no	Yes, but not very well	Yes, but not very well	Never	yes	yes	yes	3 5
1431	5	21	May 4, 2017 9:11:27 AM	Urban	male	Completed						yes	N	yes			no
1432	5	21	May 3, 2017 9:02:27 PM	Rural	male	Completed						yes	N	yes			no
1433	5	21	May 3, 2017 9:02:39 PM	Rural	male	Completed						yes	Nakitende	yes			yes	1	20	primary	married/living together	1	1	5 9	Cement		Burnt bricks with cement		Iron sheets		Uncovered pit latrine w/slab		Protected public well/spring		Less than 30 minutes	Charcoal		Self employed/own business		no	yes	yes	No	No	Never	yes	yes	yes	2 5
1434	5	21	May 3, 2017 9:02:39 PM	Rural	male	Completed						yes	N	yes			yes	1	21	primary	married/living together	2	2	11	Earth and Dung		Burnt bricks with mud		Iron sheets		Uncovered pit latrine w/slab		Protected public well/spring		Less than 30 minutes	Charcoal		Self employed/own business		no	yes	yes	Yes, but not very well	Yes, but not very well	Never	yes	no	yes	3
1435	5	22	May 2, 2017 8:48:06 PM	Rural	male	Completed						yes	Kyampiire	yes			yes	1	18	secondary	married/living together	1	1	2 8	Earth/Sand		Burnt bricks with mud		Iron sheets		Uncovered pit latrine w/slab		Protected public well/spring		30 minutes or longer	Fire wood		Jua kali/informal		no	no	no	Yes, but not very well	Yes, but not very well	Never	yes	yes	yes	1 2
1436	5	22	May 2, 2017 8:48:49 PM	Rural	male	Completed						yes	K	yes			no
1437	5	22	May 2, 2017 8:48:04 PM	Rural	male	Completed						yes	Namukose	yes			no
1438	5	22	May 3, 2017 8:42:28 PM	Rural	female	Completed						yes	N	yes			no
1439	5	22	May 2, 2017 8:48:43 PM	Rural	male	Completed						yes	N	yes			no
1440	5	22	May 3, 2017 8:42:02 PM	Rural	male	Completed						yes	Masambo	yes			yes	1	34	secondary	married/living together	6	1	1 2 3 5 7 9	Cement		Burnt bricks with cement		Iron sheets		VIP latrine		Piped to yard/plot		Water on premises	Gas/Biogas/LPG		Farming		yes	yes	yes	Yes, very well	Yes, very well	Sometimes	yes	yes	yes	1 2
1441	5	22	May 2, 2017 8:48:55 PM	Rural	male	Completed						yes	O	yes			no
1442	5	22	May 3, 2017 8:42:30 PM	Rural	male	Completed						yes	N	yes			no
1443	5	22	May 3, 2017 8:42:33 PM	Rural	male	Completed						yes	K	yes			no
1444	5	22	May 3, 2017 8:41:58 PM	Rural	male	Completed						yes	Joweria	yes			no
1445	5	22	May 2, 2017 8:48:47 PM	Rural	male	Completed						yes	K	yes			no
1446	5	22	May 3, 2017 8:42:34 PM	Rural	female	Completed						yes	M	yes			yes	2	60	none/nursery	never married	4	3	2 5 8	Earth and Dung		Burnt bricks with mud		Iron sheets		Uncovered pit latrine no slab		Protected public well/spring		Less than 30 minutes	Fire wood		Farming		no	no	no	No	No	Never	yes	yes	yes	1 2
1446	5	22	May 3, 2017 8:42:34 PM	Rural	female	Completed						yes	M	yes			yes	2	60	none/nursery	never married	4	3	2 5 8	Earth and Dung		Burnt bricks with mud		Iron sheets		Uncovered pit latrine no slab		Protected public well/spring		Less than 30 minutes	Fire wood		Farming		no	no	no	No	No	Never	yes	yes	yes	1 2
1447	5	22	May 2, 2017 8:48:54 PM	Rural	male	Completed						yes	N	yes			yes	1	20	primary	never married	2	2	5	Earth/Sand		Burnt bricks with mud		Iron sheets		Uncovered pit latrine no slab		Protected public well/spring		Less than 30 minutes	Charcoal		Self employed/own business		no	no	no	Yes, very well	Yes, very well	Never	yes	yes	yes	2 3 5
1448	5	22	May 3, 2017 8:42:05 PM	Rural	male	Completed						yes	Swabra	yes			yes	1	18	secondary	married/living together	1	1	1 2 5	Cement		Burnt bricks with cement		Iron sheets		VIP latrine		Protected public well/spring		Less than 30 minutes	Charcoal		Jua kali/informal		yes	no	no	Yes, very well	Yes, very well	Never	yes	no	yes	1 2
1449	5	22	May 3, 2017 8:42:29 PM	Rural	male	Completed						yes	N	yes			no
1450	5	22	May 3, 2017 8:42:08 PM	Rural	male	Completed						yes	Kwagala	yes			no
1451	5	22	May 2, 2017 8:47:58 PM	Rural	male	Completed						yes	Namigadde	yes			no
1452	5	22	May 2, 2017 8:47:57 PM	Rural	male	Completed						yes	Namulindwa	yes			yes	1	18	secondary	married/living together	1	1	1 2 3 5 9	Cement		Burnt bricks with cement		Iron sheets		Uncovered pit latrine w/slab		Piped to yard/plot		Water on premises	Charcoal		Employment: private sector/NGO		yes	no	no	Yes, very well	Yes, very well	Never	yes	yes	yes	1 2
1453	5	22	May 2, 2017 8:48:06 PM	Rural	male	Completed						yes	Kalembe	yes			yes	1	35	none/nursery	married/living together	8	3	2 5 8	Cement		Burnt bricks with mud		Iron sheets		Uncovered pit latrine no slab		Protected public well/spring		30 minutes or longer	Fire wood		Jua kali/informal		yes	yes	yes	Yes, but not very well	Yes, but not very well	Never	yes	yes	yes	2 5
1454	5	22	May 2, 2017 8:47:56 PM	Rural	male	Completed						yes	Ndishime	yes			no
1455	5	22	May 2, 2017 8:48:04 PM	Rural	male	Completed						yes	Birungi	yes			yes	2	24	secondary	married/living together	2	2	1 5	Cement		Burnt bricks with cement		Iron sheets		VIP latrine		Protected public well/spring		30 minutes or longer	Fire wood		Farming		yes	no	no	Yes, very well	Yes, very well	Never	yes	yes	yes	2
1455	5	22	May 2, 2017 8:48:04 PM	Rural	male	Completed						yes	Birungi	yes			yes	2	24	secondary	married/living together	2	2	1 5	Cement		Burnt bricks with cement		Iron sheets		VIP latrine		Protected public well/spring		30 minutes or longer	Fire wood		Farming		yes	no	no	Yes, very well	Yes, very well	Never	yes	yes	yes	2
1456	5	22	May 3, 2017 8:41:57 PM	Rural	male	Completed						yes	Nakiyovu	yes			no
1457	5	22	May 3, 2017 8:41:59 PM	Rural	male	Completed						yes	Nakiguli	yes			no
1458	5	22	May 3, 2017 8:42:01 PM	Rural	male	Completed						yes	Torach	yes			no
1459	5	22	May 2, 2017 8:48:07 PM	Rural	male	Completed						yes	Amolo	yes			no
1460	5	22	May 2, 2017 8:48:02 PM	Rural	male	Completed						yes	Nalubowa	yes			yes	1	31	primary	married/living together	5	2	1 5	Earth/Sand		Burnt bricks with cement		Iron sheets		Uncovered pit latrine no slab		Protected public well/spring		Less than 30 minutes	Fire wood		Self employed/own business		yes	no	yes	No	No	Never	yes	yes	yes	2
1461	5	22	May 3, 2017 8:41:58 PM	Rural	male	Completed						yes	Nabirye	yes			no
1462	5	22	May 2, 2017 8:48:56 PM	Rural	female	Completed						yes	K	yes			no
1463	5	22	May 2, 2017 8:48:53 PM	Rural	male	Completed						yes	M	yes			yes	1	27	primary	never married	5	2	8	Cement		Burnt bricks with cement		Iron sheets		Uncovered pit latrine w/slab		Protected public well/spring		Less than 30 minutes	Fire wood		Casual/contract jobs		yes	no	no	No	No	Never	yes	yes	yes	2 5
1464	5	22	May 3, 2017 8:42:07 PM	Rural	male	Completed						yes	Nabifo	yes			no
1465	5	22	May 2, 2017 8:48:00 PM	Rural	male	Completed						yes	Nabukenya	yes			no
1466	5	22	May 2, 2017 8:47:59 PM	Rural	male	Completed						yes	Nakiwala	yes			yes	1	23	primary	married/living together	3	2	1 3 5 8	Cement		Burnt bricks with cement		Iron sheets		VIP latrine		Protected public well/spring		30 minutes or longer	Fire wood		Self employed/own business		yes	yes	yes	Yes, but not very well	Yes, but not very well	Never	yes	yes	yes	1 2 5
1467	5	22	May 3, 2017 8:42:06 PM	Rural	male	Completed						yes	Nakaggwa	yes			yes	1	32	secondary	married/living together	4	1	1 2 5	Cement		Burnt bricks with cement		Iron sheets		Uncovered pit latrine w/slab		Public tap/standpipe		Less than 30 minutes	Charcoal		Self employed/own business		no	no	yes	Yes, very well	Yes, very well	Never	yes	yes	yes	1 2
1468	5	22	May 2, 2017 8:48:48 PM	Rural	male	Completed						yes	N	yes			no
1469	5	22	May 2, 2017 8:48:53 PM	Rural	female	Completed						yes	N	yes			yes	2	36	primary	never married	5	2	5 8	Cement		Other (Specify):	Cemented wall	Iron sheets		Covered pit latrine w/ slab		Protected public well/spring		Less than 30 minutes	Fire wood		Jua kali/informal		yes	no	yes	Yes, very well	Yes, very well	Never	yes	yes	yes	2 3 5
1469	5	22	May 2, 2017 8:48:53 PM	Rural	female	Completed						yes	N	yes			yes	2	36	primary	never married	5	2	5 8	Cement		Other (Specify):	Cemented wall	Iron sheets		Covered pit latrine w/ slab		Protected public well/spring		Less than 30 minutes	Fire wood		Jua kali/informal		yes	no	yes	Yes, very well	Yes, very well	Never	yes	yes	yes	2 3 5
1470	5	22	May 2, 2017 8:47:55 PM	Rural	male	Completed						yes	Katushabe	yes			no
1471	5	22	May 3, 2017 8:42:32 PM	Rural	male	Completed						yes	N	yes			no
1472	5	22	May 2, 2017 8:48:01 PM	Rural	male	Completed						yes	Namuloki	yes			yes	1	24	primary	married/living together	3	2	1 2 3 5 9	Cement		Burnt bricks with cement		Iron sheets		VIP latrine		Protected public well/spring		Less than 30 minutes	Charcoal		Self employed/own business		yes	no	no	Yes, but not very well	Yes, but not very well	Never	yes	yes	yes	2
1473	5	22	May 3, 2017 8:42:00 PM	Rural	male	Completed						yes	Namubiru	yes			no
1474	5	22	May 3, 2017 8:42:27 PM	Rural	female	Completed						yes	A	yes			yes	1	22	secondary	never married	1	1	1 5	Cement		Burnt bricks with cement		Iron sheets		Covered pit latrine w/ slab		Public tap/standpipe		Less than 30 minutes	Charcoal		Casual/contract jobs		no	yes	yes	Yes, very well	Yes, very well	Sometimes	yes	yes	yes	1 2 3
1475	5	22	May 2, 2017 8:47:55 PM	Rural	male	Completed						yes	Namuyaga	yes			yes	2	20	secondary	married/living together	2	2	1 2 5 8	Cement		Burnt bricks with cement		Iron sheets		Uncovered pit latrine w/slab		Protected public well/spring		Less than 30 minutes	Charcoal		Jua kali/informal		no	no	no	Yes, very well	Yes, very well	Sometimes	yes	yes	yes	1 2
1475	5	22	May 2, 2017 8:47:55 PM	Rural	male	Completed						yes	Namuyaga	yes			yes	2	20	secondary	married/living together	2	2	1 2 5 8	Cement		Burnt bricks with cement		Iron sheets		Uncovered pit latrine w/slab		Protected public well/spring		Less than 30 minutes	Charcoal		Jua kali/informal		no	no	no	Yes, very well	Yes, very well	Sometimes	yes	yes	yes	1 2
1476	5	22	May 2, 2017 8:48:50 PM	Rural	female	Completed						yes	N	yes			no
1477	5	22	May 2, 2017 8:48:00 PM	Rural	male	Completed						yes	Namukose	yes			yes	2	22	secondary	married/living together	2	2	1 5	Cement		Burnt bricks with cement		Iron sheets		Uncovered pit latrine w/slab		Protected public well/spring		Less than 30 minutes	Charcoal		Employment: private sector/NGO		yes	no	yes	Yes, very well	Yes, very well	Never	yes	yes	yes	1 2
1477	5	22	May 2, 2017 8:48:00 PM	Rural	male	Completed						yes	Namukose	yes			yes	2	22	secondary	married/living together	2	2	1 5	Cement		Burnt bricks with cement		Iron sheets		Uncovered pit latrine w/slab		Protected public well/spring		Less than 30 minutes	Charcoal		Employment: private sector/NGO		yes	no	yes	Yes, very well	Yes, very well	Never	yes	yes	yes	1 2
1478	5	22	May 2, 2017 8:48:49 PM	Rural	male	Completed						yes	M	yes			no
1479	5	22	May 2, 2017 8:48:50 PM	Rural	female	Completed						yes	N	yes			no
1480	5	22	May 3, 2017 8:42:24 PM	Rural	female	Completed						yes	N	yes			yes	7	41	primary	never married	9	7	1 2 3 5 8	Earth and Dung		Burnt bricks with mud		Iron sheets		Uncovered pit latrine w/slab		Protected public well/spring		Less than 30 minutes	Fire wood		Self employed/own business		yes	no	no	No	No	Never	yes	yes	yes	5
1480	5	22	May 3, 2017 8:42:24 PM	Rural	female	Completed						yes	N	yes			yes	7	41	primary	never married	9	7	1 2 3 5 8	Earth and Dung		Burnt bricks with mud		Iron sheets		Uncovered pit latrine w/slab		Protected public well/spring		Less than 30 minutes	Fire wood		Self employed/own business		yes	no	no	No	No	Never	yes	yes	yes	5
1480	5	22	May 3, 2017 8:42:24 PM	Rural	female	Completed						yes	N	yes			yes	7	41	primary	never married	9	7	1 2 3 5 8	Earth and Dung		Burnt bricks with mud		Iron sheets		Uncovered pit latrine w/slab		Protected public well/spring		Less than 30 minutes	Fire wood		Self employed/own business		yes	no	no	No	No	Never	yes	yes	yes	5
1480	5	22	May 3, 2017 8:42:24 PM	Rural	female	Completed						yes	N	yes			yes	7	41	primary	never married	9	7	1 2 3 5 8	Earth and Dung		Burnt bricks with mud		Iron sheets		Uncovered pit latrine w/slab		Protected public well/spring		Less than 30 minutes	Fire wood		Self employed/own business		yes	no	no	No	No	Never	yes	yes	yes	5
1480	5	22	May 3, 2017 8:42:24 PM	Rural	female	Completed						yes	N	yes			yes	7	41	primary	never married	9	7	1 2 3 5 8	Earth and Dung		Burnt bricks with mud		Iron sheets		Uncovered pit latrine w/slab		Protected public well/spring		Less than 30 minutes	Fire wood		Self employed/own business		yes	no	no	No	No	Never	yes	yes	yes	5
1480	5	22	May 3, 2017 8:42:24 PM	Rural	female	Completed						yes	N	yes			yes	7	41	primary	never married	9	7	1 2 3 5 8	Earth and Dung		Burnt bricks with mud		Iron sheets		Uncovered pit latrine w/slab		Protected public well/spring		Less than 30 minutes	Fire wood		Self employed/own business		yes	no	no	No	No	Never	yes	yes	yes	5
1480	5	22	May 3, 2017 8:42:24 PM	Rural	female	Completed						yes	N	yes			yes	7	41	primary	never married	9	7	1 2 3 5 8	Earth and Dung		Burnt bricks with mud		Iron sheets		Uncovered pit latrine w/slab		Protected public well/spring		Less than 30 minutes	Fire wood		Self employed/own business		yes	no	no	No	No	Never	yes	yes	yes	5
1481	5	22	May 2, 2017 8:48:03 PM	Rural	male	Completed						yes	Nambi	yes			no
1482	5	22	May 2, 2017 8:47:56 PM	Rural	male	Completed						yes	N	yes			no
1483	5	22	May 2, 2017 8:48:45 PM	Rural	female	Completed						yes	N	yes			yes	1	18	secondary	never married	1	1	1 2 3 5 9	Cement		Burnt bricks with cement		Iron sheets		Uncovered pit latrine w/slab		Piped to yard/plot		Water on premises	Charcoal		Casual/contract jobs		no	no	no	Yes, very well	Yes, very well	Never	yes	yes	yes	1 3 5
1484	5	22	May 3, 2017 8:42:25 PM	Rural	female	Completed						yes	G	yes			yes	1	22	none/nursery	never married	3	1	11	Cement		Burnt bricks with cement		Iron sheets		Covered pit latrine w/ slab		Protected public well/spring		Less than 30 minutes	Fire wood		Spousal support		yes	no	no	No	No	Never	yes	yes	yes	2 3
1485	5	22	May 2, 2017 8:48:46 PM	Rural	male	Completed						yes	N	yes			no
1486	5	22	May 3, 2017 8:42:03 PM	Rural	male	Completed						yes	Nabukeera	yes			no
1487	5	22	May 2, 2017 8:48:05 PM	Rural	male	Completed						yes	Namuganzi	yes			no
1488	5	22	May 2, 2017 8:48:44 PM	Rural	male	Completed						yes	Z	yes			yes	2	26	primary	married/living together	3	2	1 2 3 5 8 9	Cement		Other (Specify):	Cemented	Iron sheets		Covered pit latrine w/ slab		Public tap/standpipe		Less than 30 minutes	Charcoal		Farming		yes	no	no	No	No	Never	yes	yes	yes	5
1488	5	22	May 2, 2017 8:48:44 PM	Rural	male	Completed						yes	Z	yes			yes	2	26	primary	married/living together	3	2	1 2 3 5 8 9	Cement		Other (Specify):	Cemented	Iron sheets		Covered pit latrine w/ slab		Public tap/standpipe		Less than 30 minutes	Charcoal		Farming		yes	no	no	No	No	Never	yes	yes	yes	5
1489	5	22	May 3, 2017 8:42:31 PM	Rural	male	Completed						yes	M	yes			yes	1	29	secondary	never married	3	1	1 2 3 5 9	Cement		Burnt bricks with cement		Iron sheets		Covered pit latrine w/ slab		Protected public well/spring		Less than 30 minutes	Charcoal		Casual/contract jobs		no	no	no	Yes, very well	Yes, very well	Never	yes	yes	yes	2 3
1490	5	22	May 2, 2017 8:48:47 PM	Rural	male	Completed						yes	N	yes			yes	1	32	secondary	married/living together	6	2	1 2 3 9	Cement		Burnt bricks with cement		Iron sheets		Covered pit latrine w/ slab		Piped to yard/plot		Water on premises	Fire wood		Self employed/own business		yes	no	no	Yes, very well	Yes, very well	Never	yes	yes	yes	1 2 3 5
1491	5	22	May 3, 2017 8:41:56 PM	Rural	male	Completed						yes	Nangobi	yes			no
1492	5	22	May 3, 2017 8:42:24 PM	Rural	male	Completed						yes	N	yes			no
1493	5	22	May 3, 2017 8:42:30 PM	Rural	female	Completed						yes	N	yes			no
1494	5	22	May 2, 2017 8:48:52 PM	Rural	male	Completed						yes	K	yes			yes	1	30	secondary	never married	2	2	1 2 3 5	Cement		Burnt bricks with cement		Iron sheets		Covered pit latrine w/ slab		Protected public well/spring		Less than 30 minutes	Fire wood		Farming		yes	no	no	Yes, but not very well	Yes, but not very well	Never	yes	yes	yes	1 2 3 5
1495	5	23	May 3, 2017 8:46:14 PM	Rural	male	Completed						yes	N	yes			no
1496	5	23	May 3, 2017 9:02:46 PM	Urban	male	Completed						yes	N	yes			yes	1	20	secondary	married/living together	2	2	1 2 3 5 8 9	Earth/Sand		Burnt bricks with cement		Iron sheets		Uncovered pit latrine w/slab		Public tap/standpipe		Water on premises	Charcoal		Casual/contract jobs		yes	yes	yes	Yes, very well	Yes, very well	Sometimes	yes	yes	yes	1 2 3 4 5
1497	5	23	May 4, 2017 9:11:36 AM	Urban	male	Completed						yes	L	yes			no
1498	5	23	May 3, 2017 8:46:25 PM	Rural	male	Completed						yes	N	yes			no
1499	5	23	May 3, 2017 10:56:05 PM	Rural	male	Completed						yes	K	yes			yes	1	26	secondary	married/living together	3	2	1 2 3 5	Cement		Burnt bricks with cement		Cement		Covered pit latrine w/ slab		Public tap/standpipe		Less than 30 minutes	Charcoal		Self employed/own business		no	no	no	Yes, but not very well	Yes, but not very well	Never	yes	no	yes	2
1500	5	23	May 3, 2017 10:55:53 PM	Rural	male	Completed						yes	M	yes			no
1501	5	23	May 3, 2017 9:02:45 PM	Urban	female	Completed						yes	N	yes			no
1502	5	23	May 3, 2017 10:56:08 PM	Rural	male	Completed						yes	H	yes			yes	1	26	primary	married/living together	2	1	5	Cement		Burnt bricks with cement		Iron sheets		VIP latrine		Open well/spring in yard/plot		Less than 30 minutes	Charcoal		Self employed/own business		no	no	no	Yes, but not very well	Yes, but not very well	Never	yes	no	yes	2
1503	5	23	May 3, 2017 10:55:55 PM	Rural	male	Completed						yes	N	yes			no
1504	5	23	May 3, 2017 10:56:07 PM	Rural	male	Completed						yes	N	yes			yes	2	31	primary	married/living together	7	3	1 2	Cement		Burnt bricks with cement		Iron sheets		Covered pit latrine no slab		Open public well/spring		30 minutes or longer	Fire wood		Self employed/own business		no	yes	yes	No	No	Never	yes	yes	yes	2 3
1504	5	23	May 3, 2017 10:56:07 PM	Rural	male	Completed						yes	N	yes			yes	2	31	primary	married/living together	7	3	1 2	Cement		Burnt bricks with cement		Iron sheets		Covered pit latrine no slab		Open public well/spring		30 minutes or longer	Fire wood		Self employed/own business		no	yes	yes	No	No	Never	yes	yes	yes	2 3
1505	5	23	May 3, 2017 9:02:46 PM	Urban	male	Completed						yes	Najuka	yes			no
1506	5	23	May 3, 2017 10:55:54 PM	Rural	female	Completed						yes	N	yes			no
1507	5	23	May 3, 2017 10:55:59 PM	Rural	male	Completed						yes	N	yes			yes	2	27	primary	married/living together	5	2	5	Earth/Sand		Burnt bricks with cement		Iron sheets		Uncovered pit latrine w/slab		Open well/spring in yard/plot		30 minutes or longer	Fire wood		Jua kali/informal		no	no	no	No	No	Never	yes	yes	yes	2 3
1507	5	23	May 3, 2017 10:55:59 PM	Rural	male	Completed						yes	N	yes			yes	2	27	primary	married/living together	5	2	5	Earth/Sand		Burnt bricks with cement		Iron sheets		Uncovered pit latrine w/slab		Open well/spring in yard/plot		30 minutes or longer	Fire wood		Jua kali/informal		no	no	no	No	No	Never	yes	yes	yes	2 3
1508	5	23	May 3, 2017 8:46:27 PM	Rural	male	Completed						yes	N	yes			no
1509	5	23	May 3, 2017 10:56:06 PM	Rural	male	Completed						yes	K	yes			no
1510	5	23	May 3, 2017 10:56:03 PM	Rural	male	Completed						yes	N	yes			yes	1	17	primary	married/living together	1	1	5	Earth and Dung		Burnt bricks with mud		Iron sheets		Uncovered pit latrine w/slab		Public tap/standpipe		Less than 30 minutes	Charcoal		Self employed/own business		no	no	no	Yes, but not very well	Yes, but not very well	Never	yes	no	yes	2 3
1511	5	23	May 3, 2017 8:46:07 PM	Rural	male	Completed						yes	A	yes			yes	2	33	none/nursery	married/living together	7	2	5	Earth/Sand		Burnt bricks with mud		Iron sheets		Uncovered pit latrine no slab		Public tap/standpipe		Less than 30 minutes	Fire wood		Self employed/own business		no	yes	yes	No	No	Never	yes	yes	yes	1 3
1511	5	23	May 3, 2017 8:46:07 PM	Rural	male	Completed						yes	A	yes			yes	2	33	none/nursery	married/living together	7	2	5	Earth/Sand		Burnt bricks with mud		Iron sheets		Uncovered pit latrine no slab		Public tap/standpipe		Less than 30 minutes	Fire wood		Self employed/own business		no	yes	yes	No	No	Never	yes	yes	yes	1 3
1512	5	23	May 3, 2017 8:46:23 PM	Rural	male	Completed						yes	K	yes			no
1513	5	23	May 3, 2017 10:55:59 PM	Rural	female	Completed						yes	S	yes			no
1514	5	23	May 3, 2017 10:56:04 PM	Rural	male	Completed						yes	M	yes			no
1515	5	23	May 3, 2017 8:46:08 PM	Rural	female	Completed						yes	N	yes			yes	1	38	secondary	widowed	5	3	1 3 4 5 9	Cement		Burnt bricks with cement		Iron sheets		Uncovered pit latrine w/slab		Open public well/spring		30 minutes or longer	Fire wood		Self employed/own business		yes	yes	yes	Yes, very well	Yes, very well	Never	yes	yes	yes	3
1516	5	23	May 3, 2017 10:55:52 PM	Rural	female	Completed						yes	N	yes			yes	1	33	primary	separated	2	2	2	Cement		Burnt bricks with cement		Iron sheets		Uncovered pit latrine w/slab		Public borehole		30 minutes or longer	Charcoal		Self employed/own business		no	yes	yes	Yes, but not very well	Yes, but not very well	Never	yes	yes	yes	3
1517	5	23	May 3, 2017 10:55:51 PM	Rural	male	Completed						yes	M	yes			yes	1	20	secondary	married/living together	1	1	11	Cement		Burnt bricks with cement		Iron sheets		VIP latrine		Public borehole		30 minutes or longer	Charcoal		Self employed/own business		no	yes	yes	Yes, very well	Yes, very well	Never	yes	yes	yes	3
1518	5	23	May 3, 2017 10:55:57 PM	Rural	male	Completed						yes	N	yes			no
1519	5	23	May 3, 2017 8:46:28 PM	Rural	male	Completed						yes	A	yes			yes	1	30	secondary	married/living together	3	2	1 5	Cement		Burnt bricks with cement		Iron sheets		VIP latrine		Protected public well/spring		30 minutes or longer	Charcoal		Self employed/own business		no	yes	yes	Yes, very well	Yes, very well	Never	yes	yes	yes	1 3
1520	5	23	May 3, 2017 8:46:24 PM	Rural	male	Completed						yes	N	yes			yes	1	19	secondary	married/living together	1	1	1 3 5	Cement		Burnt bricks with cement		Iron sheets		VIP latrine		Open public well/spring		Less than 30 minutes	Charcoal		Self employed/own business		no	yes	yes	Yes, very well	Yes, very well	Never	yes	yes	yes	2
1521	5	23	May 4, 2017 9:11:37 AM	Urban	male	Completed						yes	N	yes			yes	1	27	vocational	married/living together	2	1	1 2 3 5 9	Cement		Burnt bricks with cement		Iron sheets		Covered pit latrine w/ slab		Pond/lake		Water on premises	Charcoal		Self employed/own business		no	yes	yes	Yes, very well	Yes, very well	Never	yes	yes	yes	3
1522	5	23	May 3, 2017 9:02:50 PM	Urban	male	Completed						yes	Nakimuli	yes			yes	1	36	secondary	married/living together	4	1	1 2 3 4 5 9	Cement		Burnt bricks with cement		Wood/planks		Uncovered pit latrine w/slab		Protected public well/spring		Less than 30 minutes	Charcoal		Casual/contract jobs		yes	yes	yes	Yes, but not very well	Yes, but not very well	Never	yes	yes	yes	2
1523	5	23	May 4, 2017 9:11:41 AM	Rural	male	Completed						yes	N	yes			yes	1	20	secondary	married/living together	3	3	11	Earth/Sand		Burnt bricks with cement		Iron sheets		Covered pit latrine no slab		other specify	Both tap & open public well	Water on premises	Charcoal		Spousal support		no	no	no	Yes, but not very well	Yes, very well	Never	yes	yes	yes	3
1524	5	23	May 4, 2017 9:11:44 AM	Urban	male	Completed						yes	T	yes			yes	2	35	secondary	married/living together	6	3	5 8	Cement		Burnt bricks with cement		Iron sheets		Covered pit latrine no slab		Open public well/spring		Water on premises	Fire wood		Farming		no	no	no	Yes, but not very well	Yes, very well	Never	yes	yes	yes	2 3
1524	5	23	May 4, 2017 9:11:44 AM	Urban	male	Completed						yes	T	yes			yes	2	35	secondary	married/living together	6	3	5 8	Cement		Burnt bricks with cement		Iron sheets		Covered pit latrine no slab		Open public well/spring		Water on premises	Fire wood		Farming		no	no	no	Yes, but not very well	Yes, very well	Never	yes	yes	yes	2 3
1525	5	23	May 3, 2017 10:56:02 PM	Rural	male	Completed						yes	N	yes			no
1526	5	23	May 3, 2017 8:46:11 PM	Rural	male	Completed						yes	N	yes			no
1527	5	23	May 4, 2017 9:11:40 AM	Urban	male	Completed						yes	K	yes			no
1528	5	23	May 3, 2017 9:02:48 PM	Urban	male	Completed						yes	N	yes			yes	1	19	primary	married/living together	2	2	1 2 3 5	Cement		Burnt bricks with cement		Iron sheets		Covered pit latrine w/ slab		Public tap/standpipe		Less than 30 minutes	Charcoal		Casual/contract jobs		yes	yes	yes	Yes, very well	Yes, very well	Never	yes	no	yes	2
1529	5	23	May 3, 2017 10:56:03 PM	Rural	male	Completed						yes	N	yes			no
1530	5	23	May 3, 2017 9:02:43 PM	Rural	female	Completed						yes	Achelo	yes			no
1531	5	23	May 3, 2017 8:46:03 PM	Rural	male	Completed						yes	N	yes			yes	1	22	secondary	married/living together	5	2	1 2 3 4 5 9	Cement		Burnt bricks with cement		Iron sheets		VIP latrine		Public tap/standpipe		Water on premises	Charcoal		Self employed/own business		no	yes	yes	Yes, very well	Yes, very well	Never	yes	yes	yes	99
1532	5	23	May 3, 2017 8:46:12 PM	Rural	male	Completed						yes	N	yes			no
1533	5	23	May 3, 2017 10:55:53 PM	Rural	male	Completed						yes	M	yes			no
1534	5	23	May 3, 2017 8:46:04 PM	Rural	male	Completed						yes	N	yes			no
1535	5	23	May 3, 2017 8:46:17 PM	Rural	male	Completed						yes	N	yes			no
1536	5	23	May 3, 2017 8:46:05 PM	Rural	male	Completed						yes	N	yes			yes	1	30	secondary	married/living together	4	2	1 3 4 5 9	Cement		Burnt bricks with cement		Iron sheets		VIP latrine		Public tap/standpipe		Less than 30 minutes	Charcoal		Employment: private sector/NGO		no	yes	yes	Yes, very well	Yes, very well	Never	yes	yes	yes	3
1537	5	23	May 3, 2017 8:46:05 PM	Rural	male	Completed						yes	N	yes			yes	1	50	secondary	widowed	6	1	11	Cement		Burnt bricks with cement		Iron sheets		VIP latrine		Open public well/spring		Less than 30 minutes	Fire wood		Farming		yes	no	yes	Yes, very well	Yes, very well	Never	yes	yes	yes	3 5
1538	5	23	May 3, 2017 10:56:01 PM	Rural	male	Completed						yes	N	yes			yes	2	20	primary	married/living together	2	2	5	Cement		Burnt bricks with cement		Iron sheets		VIP latrine		Public tap/standpipe		Less than 30 minutes	Charcoal		Self employed/own business		no	no	no	Yes, very well	Yes, very well	Never	yes	yes	yes	1 2 3
1538	5	23	May 3, 2017 10:56:01 PM	Rural	male	Completed						yes	N	yes			yes	2	20	primary	married/living together	2	2	5	Cement		Burnt bricks with cement		Iron sheets		VIP latrine		Public tap/standpipe		Less than 30 minutes	Charcoal		Self employed/own business		no	no	no	Yes, very well	Yes, very well	Never	yes	yes	yes	1 2 3
1539	5	23	May 3, 2017 10:55:55 PM	Rural	male	Completed						yes	N	yes			yes	1	25	primary	married/living together	4	2	5	Earth/Sand		Un-burnt bricks with plaster		Iron sheets		Covered pit latrine w/ slab		Public tap/standpipe		Less than 30 minutes	Fire wood		Casual/contract jobs		no	yes	yes	No	No	Never	yes	yes	yes	1 3
1540	5	23	May 3, 2017 8:46:10 PM	Rural	male	Completed						yes	N	yes			no
1541	5	23	May 3, 2017 9:02:52 PM	Urban	male	Completed						yes	Nalwadda	yes			yes	2	71	primary	married/living together	2	2	2 5 8 9	Cement		Burnt bricks with cement		Iron sheets		VIP latrine		Protected public well/spring		30 minutes or longer	Fire wood		Self employed/own business		yes	yes	yes	Yes, but not very well	Yes, but not very well	Never	yes	yes	yes	5
1541	5	23	May 3, 2017 9:02:52 PM	Urban	male	Completed						yes	Nalwadda	yes			yes	2	71	primary	married/living together	2	2	2 5 8 9	Cement		Burnt bricks with cement		Iron sheets		VIP latrine		Protected public well/spring		30 minutes or longer	Fire wood		Self employed/own business		yes	yes	yes	Yes, but not very well	Yes, but not very well	Never	yes	yes	yes	5
1542	5	23	May 3, 2017 8:46:18 PM	Rural	male	Completed						yes	N	yes			no
1543	5	23	May 3, 2017 10:56:06 PM	Rural	female	Completed						yes	N	yes			yes	1	45	primary	widowed	5	0	5	Cement		Burnt bricks with cement		Iron sheets		Covered pit latrine w/ slab		Public tap/standpipe		Less than 30 minutes	Fire wood		Farming		yes	yes	yes	No	No	Never	yes	yes	yes	2 3
1544	5	23	May 3, 2017 10:55:58 PM	Rural	male	Completed						yes	N	yes			yes	1	34	primary	married/living together	3	1	1 5	Cement		Burnt bricks with cement		Iron sheets		Uncovered pit latrine no slab		Public tap/standpipe		Less than 30 minutes	Fire wood		Self employed/own business		yes	yes	yes	Yes, very well	Yes, very well	Never	yes	yes	yes	2 3
1545	5	23	May 3, 2017 8:46:09 PM	Rural	male	Completed						yes	N	yes			yes	1	40	primary	married/living together	9	4	1 3 8	Cement		Burnt bricks with cement		Iron sheets		Uncovered pit latrine w/slab		Public tap/standpipe		Less than 30 minutes	Fire wood		Farming		yes	yes	yes	No	Yes, but not very well	Never	yes	yes	yes	3 5
1546	5	23	May 3, 2017 8:46:15 PM	Rural	male	Completed						yes	N	yes			no
1547	5	23	May 3, 2017 10:55:56 PM	Rural	male	Completed						yes	K	yes			yes	1	24	primary	married/living together	3	2	5	Cement		Burnt bricks with cement		Iron sheets		Uncovered pit latrine no slab		Public tap/standpipe		Less than 30 minutes	Charcoal		Casual/contract jobs		no	no	no	Yes, but not very well	Yes, but not very well	Never	yes	yes	yes	3
1548	5	23	May 3, 2017 8:46:06 PM	Rural	female	Completed						yes	N	yes			no
1549	5	23	May 3, 2017 9:02:49 PM	Urban	male	Completed						yes	Mayanja	yes			no
1550	5	23	May 4, 2017 9:11:44 AM	Urban	male	Completed						yes	N	yes			yes	1	50	primary	married/living together	12	1	1 2 3 5 8 9	Cement		Burnt bricks with cement		Iron sheets		VIP latrine		Open public well/spring		Water on premises	Fire wood		Spousal support		yes	no	yes	Yes, but not very well	Yes, but not very well	Never	yes	yes	yes	2 3
1551	5	23	May 3, 2017 8:46:29 PM	Rural	male	Completed						yes	N	yes			yes	1	28	secondary	married/living together	1	1	5	Cement		Burnt bricks with cement		Iron sheets		Covered pit latrine no slab		Protected public well/spring		30 minutes or longer	Charcoal		Farming		no	no	no	Yes, very well	Yes, very well	Never	yes	yes	yes	1 3
1552	5	23	May 3, 2017 8:46:22 PM	Rural	male	Completed						yes	N	yes			yes	1	18	primary	married/living together	1	1	1 3	Cement		Burnt bricks with cement		Iron sheets		Uncovered pit latrine no slab		Public tap/standpipe		Water on premises	Fire wood		Self employed/own business		no	yes	yes	Yes, but not very well	Yes, but not very well	Never	yes	no	yes	3
1553	5	23	May 3, 2017 10:56:07 PM	Rural	male	Completed						yes	N	yes			yes	1	41	primary	married/living together	8	2	1 5	Cement		Burnt bricks with cement		Iron sheets		Covered pit latrine w/ slab		Public tap/standpipe		Less than 30 minutes	Fire wood		Casual/contract jobs		no	no	no	Yes, but not very well	Yes, but not very well	Never	yes	yes	yes	2 3
1554	5	23	May 3, 2017 8:46:21 PM	Rural	male	Completed						yes	K	yes			no
1555	5	23	May 3, 2017 8:46:13 PM	Rural	female	Completed						yes	M	yes			no
1556	5	23	May 3, 2017 9:02:51 PM	Urban	male	Completed						yes	K	yes			yes	1	32	secondary	married/living together	2	1	1 2 3 4 5 10	Cement		Burnt bricks with cement		Iron sheets		VIP latrine		Protected well/spring in yard/plot		Less than 30 minutes	Charcoal		Self employed/own business		yes	yes	yes	Yes, but not very well	Yes, but not very well	Never	yes	yes	yes	2
1557	5	23	May 3, 2017 9:02:44 PM	Urban	male	Completed						yes	Nabukeera	yes			yes	1	30	primary	married/living together	4	1	2 3 5 9	Cement		Burnt bricks with cement		Iron sheets		VIP latrine		Protected public well/spring		30 minutes or longer	Charcoal		Self employed/own business		yes	yes	yes	Yes, but not very well	Yes, but not very well	Never	yes	yes	yes	3 5
1558	5	23	May 4, 2017 9:11:34 AM	Urban	male	Completed						yes	N	yes			yes	1	28	primary	widowed	4	2	11	Earth/Sand		Burnt bricks with cement		Iron sheets		Covered pit latrine no slab		Borehole in yard/plot		Water on premises	Fire wood		Casual/contract jobs		no	yes	yes	No	Yes, but not very well	Never	yes	no	yes	3
1559	5	23	May 3, 2017 10:56:04 PM	Rural	female	Completed						yes	A	yes			no
1560	5	23	May 4, 2017 9:11:39 AM	Urban	female	Completed						yes	N	yes			no
1561	5	23	May 4, 2017 9:11:43 AM	Urban	female	Completed						yes	K	yes			no
1562	5	23	May 3, 2017 10:55:52 PM	Rural	male	Completed						yes	T	yes			no
1563	5	23	May 3, 2017 8:46:15 PM	Rural	male	Completed						yes	M	yes			yes	1	18	primary	married/living together	2	2	2 5	Cement		Burnt bricks with cement		Iron sheets		VIP latrine		Public tap/standpipe		Less than 30 minutes	Charcoal		Self employed/own business		no	yes	yes	Yes, but not very well	Yes, but not very well	Never	yes	yes	yes	2
1564	5	23	May 3, 2017 10:56:09 PM	Rural	male	Completed						yes	M	yes			yes	2	45	primary	married/living together	12	2	5	Earth/Sand		Burnt bricks with mud		Iron sheets		Uncovered pit latrine no slab		Protected public well/spring		Less than 30 minutes	Fire wood		Farming		no	no	no	Yes, but not very well	Yes, but not very well	Never	yes	yes	yes	2
1564	5	23	May 3, 2017 10:56:09 PM	Rural	male	Completed						yes	M	yes			yes	2	45	primary	married/living together	12	2	5	Earth/Sand		Burnt bricks with mud		Iron sheets		Uncovered pit latrine no slab		Protected public well/spring		Less than 30 minutes	Fire wood		Farming		no	no	no	Yes, but not very well	Yes, but not very well	Never	yes	yes	yes	2
1565	5	23	May 3, 2017 8:46:20 PM	Rural	male	Completed						yes	N	yes			yes	1	26	secondary	married/living together	4	1	1 2 5 9	Cement		Burnt bricks with cement		Iron sheets		VIP latrine		Protected public well/spring		Less than 30 minutes	Charcoal		Self employed/own business		no	yes	yes	Yes, very well	Yes, very well	Never	yes	yes	yes	1 2 3
1566	5	23	May 3, 2017 9:02:48 PM	Urban	female	Completed						yes	Kakayi	yes			yes	1	19	primary	never married	2	2	11	Stones		Burnt bricks with cement		Iron sheets		Uncovered pit latrine w/slab		Public tap/standpipe		Less than 30 minutes	Charcoal		Parental support		no	yes	yes	No	No	Never	yes	yes	yes	2
1567	5	23	May 3, 2017 8:46:19 PM	Rural	male	Completed						yes	K	yes			no
1568	5	23	May 3, 2017 8:46:19 PM	Rural	male	Completed						yes	N	yes			no
1569	5	23	May 3, 2017 10:55:51 PM	Rural	male	Completed						yes	N	yes			no
1570	5	23	May 4, 2017 9:11:34 AM	Urban	male	Completed						yes	N	yes			no
1571	5	23	May 3, 2017 8:46:12 PM	Rural	male	Completed						yes	A	yes			no
1572	5	23	May 4, 2017 9:11:41 AM	Rural	male	Completed						yes	T	yes			no
1573	5	23	May 4, 2017 9:11:37 AM	Urban	male	Completed						yes	N	yes			no
1574	5	23	May 3, 2017 8:46:16 PM	Rural	male	Completed						yes	L	yes			no
1575	5	24	May 5, 2017 7:56:05 AM	Urban	male	Completed						yes	M	yes			yes	1	35	none/nursery	married/living together	4	2	1 2 3 4 5 8	Cement		Burnt bricks with cement		Iron sheets		Covered pit latrine w/ slab		Public tap/standpipe		Less than 30 minutes	Fire wood		Farming		no	no	no	Yes, but not very well	Yes, but not very well	Never	yes	yes	yes	3
1576	5	24	May 5, 2017 7:55:50 AM	Urban	female	Completed						yes	N	yes			yes	2	28	primary	separated	4	2	11	Other (Specify)	Mud	Mud and poles		Iron sheets		Uncovered pit latrine no slab		Public tap/standpipe		Less than 30 minutes	Fire wood		Jua kali/informal		no	yes	yes	Yes, but not very well	Yes, but not very well	Never	no
1576	5	24	May 5, 2017 7:55:50 AM	Urban	female	Completed						yes	N	yes			yes	2	28	primary	separated	4	2	11	Other (Specify)	Mud	Mud and poles		Iron sheets		Uncovered pit latrine no slab		Public tap/standpipe		Less than 30 minutes	Fire wood		Jua kali/informal		no	yes	yes	Yes, but not very well	Yes, but not very well	Never	no
1577	5	24	May 5, 2017 7:55:57 AM	Urban	male	Completed						yes	N	yes			no
1578	5	24	May 5, 2017 8:53:02 AM	Urban	female	Completed						yes	N	yes			no
1579	5	24	May 5, 2017 3:32:43 PM	Rural	female	Completed						yes	L	yes			no
1580	5	24	May 5, 2017 8:59:27 AM	Urban	male	Completed						yes	H	yes			yes	1	30	secondary	married/living together	2	2	5	Earth/Sand		Burnt bricks with cement		Iron sheets		Uncovered pit latrine no slab		Public tap/standpipe		Less than 30 minutes	Fire wood		Casual/contract jobs		no	yes	yes	Yes, but not very well	Yes, but not very well	Never	no
1581	5	24	May 5, 2017 8:53:08 AM	Urban	female	Completed						yes	K	yes			no
1582	5	24	May 5, 2017 8:53:01 AM	Urban	male	Completed						yes	T	yes			no
1583	5	24	May 5, 2017 3:32:33 PM	Rural	female	Completed						yes	N	yes			no
1584	5	24	May 5, 2017 8:53:04 AM	Urban	male	Completed						yes	N	yes			no
1585	5	24	May 5, 2017 8:53:10 AM	Urban	male	Completed						yes	N	yes			no
1586	5	24	May 5, 2017 3:32:03 PM	Rural	male	Completed						yes	N	yes			yes	1	18	primary	married/living together	2	2	2 6	Earth/Sand		Mud and poles		Iron sheets		Uncovered pit latrine no slab		Public borehole		Less than 30 minutes	Charcoal		Spousal support		yes	no	no	Yes, but not very well	Yes, but not very well	Never	yes	no	no
1587	5	24	May 4, 2017 9:30:19 PM	Rural	male	Completed						yes	N	yes			no
1588	5	24	May 5, 2017 8:59:16 AM	Rural	male	Completed						yes	B	yes			no
1589	5	24	May 5, 2017 3:32:40 PM	Rural	male	Completed						yes	N	yes			no
1590	5	24	May 5, 2017 7:56:01 AM	Urban	male	Completed						yes	M	yes			no
1591	5	24	May 5, 2017 8:53:06 AM	Urban	female	Completed						yes	M	yes			no
1592	5	24	May 5, 2017 8:53:00 AM	Urban	male	Completed						yes	M	yes			no
1593	5	24	May 5, 2017 8:53:14 AM	Urban	male	Completed						yes	N	yes			no
1594	5	24	May 4, 2017 9:30:17 PM	Rural	female	Completed						yes	N	yes			no
1595	5	24	May 5, 2017 8:52:59 AM	Urban	female	Completed						yes	N	yes			no
1596	5	24	May 5, 2017 8:59:37 AM	Urban	male	Completed						yes	B	yes			no
1597	5	24	May 5, 2017 8:59:30 AM	Rural	male	Completed						yes	W	yes			no
1598	5	24	May 5, 2017 3:32:52 PM	Rural	male	Completed						yes	N	yes			no
1599	5	24	May 5, 2017 7:56:06 AM	Urban	male	Completed						yes	N	yes			no
1600	5	24	May 5, 2017 8:53:09 AM	Urban	male	Completed						yes	N	yes			yes	1	24	secondary	married/living together	3	2	1 2 5 9	Earth and Dung		Un-burnt bricks		Iron sheets		Covered pit latrine w/ slab		Public tap/standpipe		Less than 30 minutes	Charcoal		Domestic work		yes	no	no	Yes, very well	Yes, very well	Sometimes	yes	yes	yes	2 5
1601	5	24	May 5, 2017 8:59:35 AM	Urban	female	Completed						yes	N	yes			no
1602	5	24	May 5, 2017 7:56:03 AM	Urban	male	Completed						yes	S	yes			no
1603	5	24	May 5, 2017 3:32:09 PM	Rural	male	Completed						yes	N	yes			yes	1	23	secondary	married/living together	3	1	5 8	Earth/Sand		Mud and poles		Iron sheets		Uncovered pit latrine no slab		Public borehole		Less than 30 minutes	Fire wood		Spousal support		no	no	no	Yes, very well	Yes, very well	Never	yes	yes	yes	5
1604	5	24	May 5, 2017 8:59:21 AM	Urban	male	Completed						yes	N	yes			no
1605	5	24	May 4, 2017 9:29:21 PM	Rural	male	Completed						yes	N	yes			no
1606	5	24	May 5, 2017 3:32:27 PM	Rural	male	Completed						yes	N	yes			no
1607	5	24	May 4, 2017 9:30:02 PM	Rural	male	Completed						yes	N	yes			no
1608	5	24	May 5, 2017 7:56:08 AM	Urban	male	Completed						yes	N	yes			yes	1	26	secondary	married/living together	3	1	1 2 3 5 9	Cement		Burnt bricks with cement		Iron sheets		Covered pit latrine w/ slab		Borehole in yard/plot		Less than 30 minutes	Charcoal		Self employed/own business		no	no	no	Yes, but not very well	Yes, but not very well	Never	yes	yes	yes	99
1609	5	24	May 5, 2017 8:53:07 AM	Urban	male	Completed						yes	T	yes			no
1610	5	24	May 5, 2017 8:53:12 AM	Urban	female	Completed						yes	N	yes			no
1611	5	24	May 4, 2017 9:30:13 PM	Rural	male	Completed						yes	N	yes			no
1612	5	24	May 5, 2017 8:53:15 AM	Urban	male	Completed						yes	N	yes			no
1613	5	24	May 5, 2017 7:56:00 AM	Urban	male	Completed						yes	M	yes			no
1614	5	24	May 5, 2017 7:55:55 AM	Urban	male	Completed						yes	N	yes			no
1615	5	24	May 5, 2017 3:32:15 PM	Rural	male	Completed						yes	N	yes			yes	1	19	primary	married/living together	1	1	1 2 3 6	Cement		Burnt bricks with cement		Iron sheets		VIP latrine		Piped to yard/plot		Water on premises	Charcoal		Casual/contract jobs		yes	yes	yes	Yes, very well	Yes, very well	Never	yes	yes	yes	99
1616	5	24	May 5, 2017 7:55:48 AM	Urban	male	Completed						yes	M	yes			yes	1	35	none/nursery	married/living together	5	2	11	Cement		Burnt bricks with cement		Iron sheets		Uncovered pit latrine no slab		Borehole in yard/plot		Less than 30 minutes	Fire wood		Farming		yes	no	yes	No	No	Never	yes	yes	yes	5
1617	5	24	May 5, 2017 7:55:54 AM	Urban	male	Completed						yes	M	yes			yes	1	19	primary	married/living together	1	1	1 2 3	Cement		Burnt bricks with cement		Iron sheets		Covered pit latrine w/ slab		Public tap/standpipe		Water on premises	Charcoal		Casual/contract jobs		no	no	no	Yes, very well	Yes, very well	Never	yes	yes	yes	3
1618	5	24	May 4, 2017 9:29:02 PM	Rural	male	Completed						yes	N	yes			yes	1	29	secondary	never married	3	1	2 5	Other (Specify)	Sand and stones	Other (Specify):	Burnt bricks without plaster	Iron sheets		Uncovered pit latrine no slab		Public borehole		Less than 30 minutes	Charcoal		Jua kali/informal		yes	no	no	Yes, but not very well	Yes, but not very well	Never	yes	yes	yes	5
1619	5	24	May 4, 2017 9:29:07 PM	Rural	male	Completed						yes	N	yes			no
1620	5	24	May 5, 2017 8:59:32 AM	Urban	male	Completed						yes	B	yes			no
1621	5	24	May 5, 2017 3:32:37 PM	Rural	male	Completed						yes	N	yes			yes	1	26	secondary	married/living together	1	1	5	Cement		Burnt bricks with cement		Iron sheets		Uncovered pit latrine w/slab		Piped to yard/plot		Water on premises	Charcoal		Spousal support		no	yes	yes	Yes, very well	Yes, very well	Never	yes	yes	yes	3
1622	5	24	May 5, 2017 8:59:14 AM	Urban	male	Completed						yes	N	yes			no
1623	5	24	May 5, 2017 8:59:17 AM	Urban	male	Completed						yes	N	yes			no
1624	5	24	May 5, 2017 7:55:44 AM	Urban	male	Completed						yes	N	yes			no
1625	5	24	May 5, 2017 7:55:52 AM	Urban	male	Completed						yes	D	yes			no
1626	5	24	May 5, 2017 7:56:02 AM	Urban	male	Completed						yes	M	yes			no
1627	5	24	May 5, 2017 8:59:31 AM	Urban	male	Completed						yes	M	yes			no
1628	5	24	May 5, 2017 8:59:23 AM	Urban	male	Completed						yes	N	yes			yes	1	30	primary	married/living together	3	2	2 5 8	Cement		Burnt bricks with cement		Iron sheets		Uncovered pit latrine no slab		Public tap/standpipe		Less than 30 minutes	Charcoal		Casual/contract jobs		no	no	yes	No	No	Never	yes	yes	yes	1 3
1629	5	24	May 5, 2017 3:32:21 PM	Rural	male	Completed						yes	N	yes			yes	1	25	secondary	married/living together	2	1	1 3 5 9	Cement		Burnt bricks with cement		Iron sheets		VIP latrine		Piped to yard/plot		Water on premises	Charcoal		Self employed/own business		no	yes	yes	Yes, very well	Yes, very well	Never	yes	no	no
1630	5	24	May 4, 2017 9:29:42 PM	Rural	female	Completed						yes	N	yes			yes	1	23	primary	married/living together	2	2	2 8	Earth and Dung		Burnt bricks with mud		Iron sheets		Uncovered pit latrine no slab		Public tap/standpipe		Less than 30 minutes	Fire wood		Jua kali/informal		no	no	no	No	No	Never	yes	yes	yes	2 5
1631	5	24	May 5, 2017 8:53:11 AM	Urban	male	Completed						yes	N	yes			no
1632	5	24	May 5, 2017 7:55:59 AM	Urban	male	Completed						yes	K	yes			yes	1	26	secondary	married/living together	2	1	1 2 3 5 9	Other (Specify)	Mud	Mud and poles		Iron sheets		Covered pit latrine w/ slab		Public tap/standpipe		Less than 30 minutes	Charcoal		Casual/contract jobs		no	no	no	Yes, but not very well	Yes, but not very well	Never	yes	yes	yes	99
1633	5	24	May 5, 2017 8:59:38 AM	Urban	male	Completed						yes	G	yes			yes	1	23	secondary	married/living together	2	2	1 2 3 5 9	Cement		Burnt bricks with cement		Iron sheets		Covered pit latrine w/ slab		Public tap/standpipe		Less than 30 minutes	Charcoal		Self employed/own business		no	yes	yes	Yes, very well	Yes, very well	Never	yes	yes	yes	2 3
1634	5	24	May 5, 2017 8:59:19 AM	Urban	male	Completed						yes	A	yes			no
1635	5	24	May 5, 2017 3:32:24 PM	Rural	female	Completed						yes	M	yes			no
1636	5	24	May 4, 2017 9:30:04 PM	Rural	male	Completed						yes	A	yes			no
1637	5	24	May 5, 2017 3:32:58 PM	Rural	male	Completed						yes	N	yes			yes	1	30	secondary	married/living together	7	2	2 8 9	Earth/Sand		Mud and poles		Iron sheets		Uncovered pit latrine no slab		Public borehole		Less than 30 minutes	Fire wood		Spousal support		yes	yes	yes	Yes, very well	Yes, very well	Never	yes	yes	yes	3
1638	5	24	May 4, 2017 9:30:07 PM	Rural	male	Completed						yes	N	yes			yes	1	17	primary	never married	4	1	1 2 3 9	Cement		Burnt bricks with cement		Iron sheets		Uncovered pit latrine w/slab		Public tap/standpipe		30 minutes or longer	Charcoal		Self employed/own business		no	yes	yes	Yes, but not very well	Yes, but not very well	Never	no
1639	5	24	May 5, 2017 7:55:45 AM	Urban	male	Completed						yes	I	yes			yes	1	34	secondary	married/living together	4	3	1 2 3 5 9	Cement		Burnt bricks with cement		Iron sheets		Covered pit latrine w/ slab		Public tap/standpipe		Water on premises	Fire wood		Casual/contract jobs		no	no	no	Yes, very well	Yes, very well	Sometimes	yes	yes	yes	5
1640	5	24	May 5, 2017 3:32:30 PM	Rural	female	Completed						yes	N	yes			no
1641	5	24	May 4, 2017 9:29:29 PM	Rural	female	Completed						yes	N	yes			yes	1	34	secondary	separated	10	4	1 5	Earth/Sand		Burnt bricks with cement		Iron sheets		Covered pit latrine no slab		Public borehole		Less than 30 minutes	Fire wood		Farming		yes	no	yes	Yes, but not very well	Yes, but not very well	Never	yes	yes	yes	2 5
1642	5	24	May 5, 2017 8:59:25 AM	Rural	male	Completed						yes	W	yes			no
1643	5	24	May 5, 2017 3:32:48 PM	Rural	male	Completed						yes	N	yes			no
1644	5	24	May 5, 2017 8:59:22 AM	Urban	male	Completed						yes	G	yes			no
1645	5	24	May 5, 2017 8:59:29 AM	Urban	male	Completed						yes	N	yes			no
1646	5	24	May 5, 2017 8:53:17 AM	Urban	male	Completed						yes	K	yes			yes	2	29	primary	married/living together	4	2	2	Cement		Burnt bricks with cement		Iron sheets		Uncovered pit latrine no slab		Public tap/standpipe		Less than 30 minutes	Fire wood		Self employed/own business		no	yes	yes	Yes, but not very well	Yes, but not very well	Never	yes	no	yes	2
1646	5	24	May 5, 2017 8:53:17 AM	Urban	male	Completed						yes	K	yes			yes	2	29	primary	married/living together	4	2	2	Cement		Burnt bricks with cement		Iron sheets		Uncovered pit latrine no slab		Public tap/standpipe		Less than 30 minutes	Fire wood		Self employed/own business		no	yes	yes	Yes, but not very well	Yes, but not very well	Never	yes	no	yes	2
1647	5	24	May 5, 2017 3:32:54 PM	Rural	male	Completed						yes	K	yes			no
1648	5	24	May 4, 2017 9:29:19 PM	Rural	male	Completed						yes	N	yes			yes	1	21	tertiary/college	married/living together	1	1	1 2 3 5 9	Cement		Burnt bricks with cement		Iron sheets		Covered pit latrine w/ slab		Protected public well/spring		Less than 30 minutes	Charcoal		Self employed/own business		yes	yes	yes	Yes, very well	Yes, very well	Never	yes	yes	yes	2
1649	5	24	May 4, 2017 9:29:05 PM	Rural	male	Completed						yes	N	yes			yes	2	25	secondary	married/living together	4	3	2 5	Cement		Burnt bricks with cement		Iron sheets		Uncovered pit latrine w/slab		Public borehole		30 minutes or longer	Fire wood		Casual/contract jobs		yes	no	no	Yes, but not very well	Yes, but not very well	Never	yes	yes	yes	2
1649	5	24	May 4, 2017 9:29:05 PM	Rural	male	Completed						yes	N	yes			yes	2	25	secondary	married/living together	4	3	2 5	Cement		Burnt bricks with cement		Iron sheets		Uncovered pit latrine w/slab		Public borehole		30 minutes or longer	Fire wood		Casual/contract jobs		yes	no	no	Yes, but not very well	Yes, but not very well	Never	yes	yes	yes	2
1650	5	24	May 5, 2017 8:53:03 AM	Urban	female	Completed						yes	L	yes			no
1651	5	24	May 5, 2017 8:59:26 AM	Urban	male	Completed						yes	A	yes			yes	1	18	primary	married/living together	1	1	11	Earth/Sand		Burnt bricks with cement		Iron sheets		Uncovered pit latrine no slab		Public tap/standpipe		Less than 30 minutes	Charcoal		Casual/contract jobs		no	no	no	No	No	Never	yes	yes	no
1652	5	24	May 5, 2017 3:32:38 PM	Rural	male	Completed						yes	N	yes			no
1653	5	24	May 4, 2017 9:29:23 PM	Rural	female	Completed						yes	J	yes			no
1654	5	24	May 4, 2017 9:29:12 PM	Rural	female	Completed						yes	N	yes			yes	1	25	primary	separated	3	1	5	Other (Specify)	Grass thatched	Mud and poles		Thatched		Uncovered pit latrine no slab		Public tap/standpipe		Less than 30 minutes	Charcoal		Self employed/own business		no	yes	yes	No	No	Never	yes	no	yes	2
1655	4	25	May 11, 2017 10:07:06 PM	Rural	male	Completed						yes	N	yes			no
1656	4	25	May 11, 2017 10:11:34 PM	Rural	male	Completed						yes	N	yes			no
1657	4	25	May 12, 2017 9:40:06 AM	Rural	female	Completed						yes	N	yes			no
1658	4	25	May 12, 2017 9:40:04 AM	Rural	male	Completed						yes	N	yes			no
1659	4	25	May 11, 2017 10:09:28 PM	Rural	female	Completed						yes	N	yes			yes	2	40	primary	married/living together	8	2	1 2 5 9	Earth/Sand		Un-burnt bricks		Iron sheets		Covered pit latrine no slab		Public borehole		Less than 30 minutes	Fire wood		Self employed/own business		yes	yes	yes	No	No	Never	yes	yes	yes	1 2 3 5
1659	4	25	May 11, 2017 10:09:28 PM	Rural	female	Completed						yes	N	yes			yes	2	40	primary	married/living together	8	2	1 2 5 9	Earth/Sand		Un-burnt bricks		Iron sheets		Covered pit latrine no slab		Public borehole		Less than 30 minutes	Fire wood		Self employed/own business		yes	yes	yes	No	No	Never	yes	yes	yes	1 2 3 5
1660	4	25	May 11, 2017 10:13:12 PM	Rural	male	Completed						yes	N	yes			no
1661	4	25	May 12, 2017 9:40:04 AM	Rural	female	Completed						yes	N	yes			no
1662	4	25	May 11, 2017 10:13:00 PM	Rural	male	Completed						yes	N	yes			no
1663	4	25	May 11, 2017 10:13:07 PM	Rural	male	Completed						yes	A	yes			no
1664	4	25	May 11, 2017 10:11:37 PM	Rural	female	Completed						yes	N	yes			no
1665	4	25	May 11, 2017 10:11:31 PM	Rural	male	Completed						yes	Z	yes			no
1666	4	25	May 11, 2017 10:11:38 PM	Rural	male	Completed						yes	N	yes			yes	1	18	secondary	separated	7	2	2	Cement		Burnt bricks with cement		Iron sheets		Uncovered pit latrine no slab		Public borehole		Less than 30 minutes	Fire wood		Farming		yes	no	no	Yes, very well	Yes, very well	Never	yes	yes	yes	5
1667	4	25	May 12, 2017 9:40:05 AM	Rural	female	Completed						yes	N	yes			no
1668	4	25	May 11, 2017 10:09:30 PM	Rural	male	Completed						yes	N	yes			no
1669	4	25	May 11, 2017 10:11:35 PM	Rural	male	Completed						yes	N	yes			no
1670	4	25	May 11, 2017 10:09:31 PM	Rural	male	Completed						yes	N	yes			yes	1	23	secondary	married/living together	1	1	1 2 3 5	Cement		Un-burnt bricks with plaster		Iron sheets		Covered pit latrine w/ slab		Public borehole		Less than 30 minutes	Charcoal		Employment: Civil service		yes	no	no	Yes, but not very well	Yes, but not very well	Never	yes	yes	yes	1 3
1671	4	25	May 11, 2017 10:09:33 PM	Rural	female	Completed						yes	N	yes			no
1672	4	25	May 11, 2017 10:29:49 PM	Rural	male	Completed						yes	N	yes			no
1673	4	25	May 11, 2017 10:13:02 PM	Rural	male	Completed						yes	N	yes			no
1674	4	25	May 12, 2017 9:40:02 AM	Rural	male	Completed						yes	N	yes			no
1675	4	25	May 11, 2017 10:13:23 PM	Rural	female	Completed						yes	N	yes			no
1676	4	25	May 11, 2017 10:13:10 PM	Rural	male	Completed						yes	N	yes			no
1677	4	25	May 11, 2017 10:29:53 PM	Rural	female	Completed						yes	O	yes			yes	1	58	none/nursery	widowed	5	1	5 8	Cement		Burnt bricks with cement		Iron sheets		Uncovered pit latrine no slab		Borehole in yard/plot		Less than 30 minutes	Fire wood		Other (Specify):	Farming	yes	no	yes	No	No	Never	yes	yes	yes	1 2 5
1678	4	25	May 11, 2017 10:11:36 PM	Rural	female	Completed						yes	N	yes			no
1679	4	25	May 11, 2017 10:30:07 PM	Rural	male	Completed						yes	M	yes			yes	1	24	secondary	married/living together	3	3	2 5 9	Earth/Sand		Burnt bricks with cement		Iron sheets		Uncovered pit latrine w/slab		Public borehole		Less than 30 minutes	Fire wood		Jua kali/informal		yes	no	yes	Yes, very well	Yes, very well	Never	yes	yes	yes	1 2 5
1680	4	25	May 11, 2017 10:29:33 PM	Rural	female	Completed						yes	K	yes			no
1681	4	25	May 11, 2017 10:07:07 PM	Rural	male	Completed						yes	A	yes			no
1682	4	25	May 11, 2017 10:07:05 PM	Rural	male	Completed						yes	N	yes			yes	1	20	secondary	married/living together	1	1	2 5 8	Mosaic or tiles		Burnt bricks with cement		Iron sheets		Uncovered pit latrine no slab		Public borehole		30 minutes or longer	Fire wood		Farming		yes	no	no	Yes, very well	Yes, very well	Never	yes	yes	yes	1 2
1683	4	25	May 11, 2017 10:07:04 PM	Rural	male	Completed						yes	Lunkuse	yes			no
1684	4	25	May 11, 2017 10:09:37 PM	Rural	male	Completed						yes	N	yes			no
1685	4	25	May 11, 2017 10:11:28 PM	Rural	male	Completed						yes	M	yes			no
1686	4	25	May 11, 2017 10:11:29 PM	Rural	female	Completed						yes	N	yes			no
1687	4	25	May 11, 2017 10:11:33 PM	Rural	male	Completed						yes	N	yes			no
1688	4	25	May 11, 2017 10:29:55 PM	Rural	male	Completed						yes	N	yes			yes	1	37	primary	married/living together	5	1	2 5	Earth/Sand		Burnt bricks with cement		Iron sheets		Covered pit latrine w/ slab		Public borehole		Less than 30 minutes	Fire wood		Self employed/own business		yes	yes	yes	Yes, but not very well	Yes, but not very well	Never	yes	yes	yes	1 5
1689	4	25	May 12, 2017 9:40:06 AM	Rural	male	Completed						yes	N	yes			yes	1	26	primary	married/living together	2	1	2 5 8	Earth and Dung		Burnt bricks with mud		Iron sheets		Uncovered pit latrine no slab		Public borehole		Less than 30 minutes	Fire wood		Farming		yes	yes	yes	Yes, but not very well	Yes, but not very well	Never	yes	yes	yes	5
1690	4	25	May 11, 2017 10:13:14 PM	Rural	male	Completed						yes	N	yes			no
1691	4	25	May 11, 2017 10:29:46 PM	Rural	male	Completed						yes	N	yes			no
1692	4	25	May 12, 2017 9:40:02 AM	Rural	male	Completed						yes	B	yes			no
1693	4	25	May 12, 2017 9:40:01 AM	Rural	male	Completed						yes	N	yes			no
1694	4	25	May 11, 2017 10:09:30 PM	Rural	male	Completed						yes	N	yes			no
1695	4	25	May 11, 2017 10:09:29 PM	Rural	female	Completed						yes	N	yes			no
1696	4	25	May 11, 2017 10:29:51 PM	Rural	female	Completed						yes	N	yes			no
1697	4	25	May 12, 2017 9:40:03 AM	Rural	male	Completed						yes	M	yes			no
1698	4	25	May 11, 2017 10:07:04 PM	Rural	male	Completed						yes	E	yes			no
1699	4	25	May 11, 2017 10:13:04 PM	Rural	female	Completed						yes	N	yes			no
1700	4	25	May 12, 2017 9:40:01 AM	Rural	male	Completed						yes	Nankya	yes			no
1701	4	25	May 11, 2017 10:07:08 PM	Rural	male	Completed						yes	N	yes			yes	1	31	primary	married/living together	4	1	2 5 8	Earth/Sand		Mud and poles		Thatched		Uncovered pit latrine no slab		Public borehole		Less than 30 minutes	Fire wood		Self employed/own business		yes	no	no	Yes, but not very well	Yes, but not very well	Never	yes	yes	yes	5
1702	4	25	May 11, 2017 10:29:42 PM	Rural	male	Completed						yes	N	yes			yes	1	27	primary	married/living together	3	3	5	Earth/Sand		Thatched/Straw		Iron sheets		Covered pit latrine no slab		Public borehole		30 minutes or longer	Fire wood		Other (Specify):	Farming	yes	no	no	Yes, but not very well	Yes, but not very well	Never	yes	yes	yes	1 2 5
1703	4	25	May 11, 2017 10:11:30 PM	Rural	male	Completed						yes	N	yes			yes	1	37	primary	married/living together	7	2	2 5	Earth/Sand		Un-burnt bricks with plaster		Iron sheets		Uncovered pit latrine no slab		Public borehole		Less than 30 minutes	Fire wood		Farming		yes	yes	yes	Yes, but not very well	Yes, but not very well	Never	yes	yes	yes	5
1704	4	25	May 11, 2017 10:11:35 PM	Rural	male	Completed						yes	A	yes			no
1705	4	25	May 11, 2017 10:07:07 PM	Rural	male	Completed						yes	M	yes			no
1706	4	25	May 11, 2017 10:07:03 PM	Rural	male	Completed						yes	K	yes			no
1707	4	25	May 11, 2017 10:09:35 PM	Rural	male	Completed						yes	N	yes			no
1708	4	25	May 11, 2017 10:30:01 PM	Urban	female	Completed						yes	N	yes			no
1709	4	25	May 11, 2017 10:13:16 PM	Rural	male	Completed						yes	N	yes			no
1710	4	25	May 11, 2017 10:07:06 PM	Rural	male	Completed						yes	N	yes			no
1711	4	25	May 11, 2017 10:13:21 PM	Rural	male	Completed						yes	N	yes			yes	1	21	secondary	married/living together	2	2	2 5	Cement		Burnt bricks with cement		Iron sheets		Uncovered pit latrine no slab		Public borehole		Less than 30 minutes	Charcoal		Self employed/own business		yes	no	yes	Yes, very well	Yes, very well	Never	yes	yes	yes	5
1712	4	25	May 11, 2017 10:06:07 PM	Rural	male	Completed						yes	N	yes			no
1713	4	25	May 11, 2017 10:09:32 PM	Rural	female	Completed						yes	N	yes			no
1714	4	25	May 11, 2017 10:09:36 PM	Rural	male	Completed						yes	N	yes			no
1715	4	25	May 11, 2017 10:29:38 PM	Rural	male	Completed						yes	N	yes			no
1716	3	26	Apr 27, 2017 9:08:45 PM	Rural	male	Completed						yes	N	yes			yes	1	18	secondary	married/living together	2	1	1 2 3 5 9	Cement		Cement blocks		Iron sheets		Covered pit latrine w/ slab		Public tap/standpipe		Less than 30 minutes	Charcoal		Casual/contract jobs		no	no	no	Yes, but not very well	Yes, but not very well	Never	yes	no	yes	1 3 4
1717	3	26	Apr 27, 2017 9:06:30 PM	Rural	female	Completed						yes	N	yes			no
1718	3	26	Apr 26, 2017 9:59:41 PM	Rural	male	Completed						yes	G	yes			no
1719	3	26	Apr 26, 2017 9:54:33 PM	Rural	male	Completed						yes	K	yes			no
1720	3	26	Apr 27, 2017 9:07:46 PM	Rural	female	Completed						yes	N	yes			no
1721	3	26	Apr 26, 2017 9:59:39 PM	Rural	male	Completed						yes	N	yes			no
1722	3	26	Apr 27, 2017 9:08:43 PM	Rural	male	Completed						yes	N	yes			no
1723	3	26	Apr 26, 2017 9:54:37 PM	Rural	female	Completed						yes	N	yes			no
1724	3	26	Apr 26, 2017 9:54:00 PM	Rural	female	Completed						yes	N	yes			no
1725	3	26	Apr 27, 2017 9:06:28 PM	Rural	male	Completed						yes	N	yes			no
1726	3	26	Apr 26, 2017 9:54:09 PM	Rural	male	Completed						yes	O	yes			no
1727	3	26	Apr 26, 2017 9:54:32 PM	Rural	female	Completed						yes	N	yes			yes	1	52	primary	widowed	1	1	5 9	Cement		Cement blocks		Iron sheets		Covered pit latrine no slab		Open public well/spring		Less than 30 minutes	Charcoal		Jua kali/informal		no	yes	yes	No	No	Never	yes	yes	yes	1 3 5
1728	3	26	Apr 27, 2017 9:06:24 PM	Rural	male	Completed						yes	N	yes			yes	1	17	secondary	married/living together	1	1	1 2 5	Earth/Sand		Un-burnt bricks		Iron sheets		VIP latrine		Protected public well/spring		30 minutes or longer	Charcoal		Casual/contract jobs		no	no	yes	Yes, very well	Yes, very well	Sometimes	yes	yes	yes	2
1729	3	26	Apr 26, 2017 9:54:46 PM	Rural	male	Completed						yes	N	yes			yes	1	18	secondary	married/living together	1	1	1 2 5 9	Cement		Cement blocks		Iron sheets		Covered pit latrine no slab		Public borehole		Less than 30 minutes	Charcoal		Casual/contract jobs		no	no	no	Yes, but not very well	Yes, but not very well	Never	yes	yes	yes	1 3
1730	3	26	Apr 27, 2017 9:06:26 PM	Rural	male	Completed						yes	N	yes			yes	1	48	primary	married/living together	11	1	2 5	Earth and Dung		Thatched/Straw		Iron sheets		Uncovered pit latrine no slab		Protected public well/spring		Less than 30 minutes	Fire wood		Self employed/own business		yes	yes	yes	No	No	Never	yes	yes	yes	1 2
1731	3	26	Apr 26, 2017 9:54:04 PM	Rural	female	Completed						yes	T	yes			no
1732	3	26	Apr 26, 2017 9:54:07 PM	Rural	female	Completed						yes	A	yes			no
1733	3	26	Apr 27, 2017 9:07:52 PM	Rural	male	Completed						yes	A	yes			no
1734	3	26	Apr 27, 2017 9:07:51 PM	Rural	male	Completed						yes	N	yes			no
1735	3	26	Apr 26, 2017 9:54:35 PM	Rural	female	Completed						yes	K	yes			yes	1	40	primary	separated	3	1	9	Cement		Un-burnt bricks		Iron sheets		Uncovered pit latrine no slab		Borehole in yard/plot		Less than 30 minutes	Charcoal		Jua kali/informal		no	yes	yes	No	No	Never	yes	no	yes	3
1736	3	26	Apr 27, 2017 9:08:38 PM	Rural	female	Completed						yes	N	yes			yes	1	23	secondary	married/living together	6	2	2 5	Cement		Stone		Iron sheets		Uncovered pit latrine w/slab		Borehole in yard/plot		Less than 30 minutes	Charcoal		Self employed/own business		no	no	no	Yes, but not very well	Yes, but not very well	Never	yes	yes	yes	1 3
1737	3	26	Apr 26, 2017 9:54:03 PM	Rural	male	Completed						yes	N	yes			no
1738	3	26	Apr 26, 2017 9:54:30 PM	Rural	male	Completed						yes	A	yes			no
1739	3	26	Apr 27, 2017 9:08:39 PM	Rural	male	Completed						yes	N	yes			no
1740	3	26	Apr 27, 2017 9:08:41 PM	Rural	male	Completed						yes	N	yes			yes	1	22	secondary	married/living together	1	1	2 5 8	Cement		Un-burnt bricks		Iron sheets		Covered pit latrine w/ slab		Public borehole		Less than 30 minutes	Charcoal		Casual/contract jobs		no	no	no	Yes, but not very well	Yes, but not very well	Never	yes	yes	yes	1
1741	3	26	Apr 26, 2017 9:59:31 PM	Rural	male	Completed						yes	N	yes			no
1742	3	26	Apr 26, 2017 9:54:38 PM	Rural	male	Completed						yes	N	yes			no
1743	3	26	Apr 26, 2017 9:54:38 PM	Rural	male	Completed						yes	N	yes			no
1744	3	26	Apr 26, 2017 9:54:33 PM	Rural	female	Completed						yes	N	yes			no
1745	3	26	Apr 26, 2017 9:59:36 PM	Rural	male	Completed						yes	N	yes			yes	2	24	none/nursery	married/living together	4	3	2 5	Earth and Dung		Thatched/Straw		Iron sheets		Other (Specify):	Use near by sugar cane plantations	Protected public well/spring		Less than 30 minutes	Charcoal		Self employed/own business		no	yes	yes	No	No	Never	yes	yes	yes	1 5
1745	3	26	Apr 26, 2017 9:59:36 PM	Rural	male	Completed						yes	N	yes			yes	2	24	none/nursery	married/living together	4	3	2 5	Earth and Dung		Thatched/Straw		Iron sheets		Other (Specify):	Use near by sugar cane plantations	Protected public well/spring		Less than 30 minutes	Charcoal		Self employed/own business		no	yes	yes	No	No	Never	yes	yes	yes	1 5
1746	3	26	Apr 26, 2017 9:54:03 PM	Rural	male	Completed						yes	N	yes			no
1747	3	26	Apr 27, 2017 9:06:31 PM	Rural	male	Completed						yes	N	yes			no
1748	3	26	Apr 27, 2017 9:06:23 PM	Rural	male	Completed						yes	N	yes			no
1749	3	26	Apr 26, 2017 9:59:32 PM	Rural	male	Completed						yes	M	yes			no
1750	3	26	Apr 26, 2017 9:59:39 PM	Rural	male	Completed						yes	L	yes			yes	1	21	primary	married/living together	3	1	1 2 5	Cement		Burnt bricks with cement		Iron sheets		VIP latrine		Protected public well/spring		Less than 30 minutes	Charcoal		Casual/contract jobs		no	no	yes	Yes, but not very well	Yes, but not very well	Never	yes	yes	yes	1 2
1751	3	26	Apr 27, 2017 9:08:00 PM	Rural	male	Completed						yes	A	yes			no
1752	3	26	Apr 27, 2017 9:08:44 PM	Rural	male	Completed						yes	M	yes			yes	1	24	primary	married/living together	1	1	2 5 9	Earth and Dung		Mud and poles		Iron sheets		Uncovered pit latrine no slab		Public borehole		Less than 30 minutes	Charcoal		Casual/contract jobs		no	no	no	Yes, but not very well	Yes, but not very well	Never	yes	yes	yes	1 2 3
1753	3	26	Apr 26, 2017 9:59:25 PM	Rural	male	Completed						yes	A	yes			yes	1	20	primary	never married	0	0	1 2 3 5 9	Cement		Burnt bricks with cement		Iron sheets		Uncovered pit latrine w/slab		Protected public well/spring		Less than 30 minutes	Charcoal		Employment: private sector/NGO		yes	no	yes	Yes, but not very well	Yes, but not very well	Everyday	yes	no	yes	2
1754	3	26	Apr 26, 2017 9:54:08 PM	Rural	male	Completed						yes	N	yes			no
1755	3	26	Apr 27, 2017 9:08:52 PM	Rural	male	Completed						yes	K	yes			no
1756	3	26	Apr 27, 2017 9:06:27 PM	Rural	male	Completed						yes	N	yes			yes	1	20	primary	married/living together	1	1	1 3 5	Cement		Burnt bricks with cement		Iron sheets		Flush toilet		Protected public well/spring		Don’t know	Charcoal		Casual/contract jobs		yes	no	yes	Yes, but not very well	Yes, but not very well	Sometimes	yes	yes	yes	1 2
1757	3	26	Apr 27, 2017 9:07:50 PM	Rural	male	Completed						yes	N	yes			no
1758	3	26	Apr 26, 2017 9:59:29 PM	Rural	male	Completed						yes	N	yes			yes	1	24	primary	married/living together	2	2	5	Earth/Sand		Thatched/Straw		Iron sheets		Covered pit latrine w/ slab		Protected public well/spring		Less than 30 minutes	Charcoal		Casual/contract jobs		no	no	no	Yes, but not very well	Yes, but not very well	Never	yes	no	no
1759	3	26	Apr 27, 2017 9:07:47 PM	Rural	female	Completed						yes	N	yes			no
1760	3	26	Apr 27, 2017 9:08:48 PM	Rural	female	Completed						yes	N	yes			no
1761	3	26	Apr 26, 2017 9:54:39 PM	Rural	female	Completed						yes	N	yes			yes	1	24	primary	married/living together	3	1	5 9	Earth/Sand		Un-burnt bricks		Mud		Uncovered pit latrine no slab		Borehole in yard/plot		Less than 30 minutes	Fire wood		Casual/contract jobs		no	yes	yes	No	No	Never	yes	yes	yes	2 3
1762	3	26	Apr 26, 2017 9:59:38 PM	Rural	male	Completed						yes	K	yes			no
1763	3	26	Apr 26, 2017 9:59:35 PM	Rural	female	Completed						yes	M	yes			no
1764	3	26	Apr 27, 2017 9:08:42 PM	Rural	male	Completed						yes	N	yes			yes	1	20	secondary	married/living together	4	1	1 2 3 9	Cement		Stone		Cement		Uncovered pit latrine no slab		Public borehole		Less than 30 minutes	Charcoal		Casual/contract jobs		no	no	no	No	No	Never	no
1765	3	26	Apr 26, 2017 9:54:01 PM	Rural	female	Completed						yes	B	yes			yes	1	50	secondary	widowed	4	4	5 8 9	Cement		Burnt bricks with cement		Iron sheets		Uncovered pit latrine no slab		Protected public well/spring		Less than 30 minutes	Charcoal		Other (Specify):	Her children give her money	yes	no	no	No	No	Never	yes	yes	yes	2
1766	3	26	Apr 26, 2017 9:54:02 PM	Rural	female	Completed						yes	N	yes			yes	1	50	none/nursery	widowed	5	5	5 9	Cement		Burnt bricks with cement		Iron sheets		VIP latrine		Public borehole		Less than 30 minutes	Fire wood		Casual/contract jobs		no	yes	yes	No	No	Never	yes	yes	yes	5
1767	3	26	Apr 26, 2017 9:54:05 PM	Rural	female	Completed						yes	N	yes			yes	1	35	secondary	married/living together	7	2	1 3 5	Earth/Sand		Mud and poles		Iron sheets		Bush		Open public well/spring		Less than 30 minutes	Charcoal		Self employed/own business		no	yes	yes	Yes, but not very well	Yes, but not very well	Never	yes	yes	yes	2 5
1768	3	26	Apr 26, 2017 9:54:06 PM	Rural	female	Completed						yes	M	yes			no
1769	3	26	Apr 26, 2017 9:54:06 PM	Rural	male	Completed						yes	N	yes			no
1770	3	26	Apr 26, 2017 9:54:07 PM	Rural	male	Completed						yes	A	yes			yes	1	27	secondary	married/living together	2	2	1 3 5	Cement		Burnt bricks with cement		Iron sheets		Covered pit latrine no slab		Public borehole		30 minutes or longer	Charcoal		Employment: private sector/NGO		no	yes	yes	Yes, but not very well	Yes, but not very well	Never	yes	no	yes	2
1771	3	26	Apr 27, 2017 9:07:49 PM	Rural	female	Completed						yes	V	yes			yes	1	20	secondary	married/living together	3	2	2 5	Earth/Sand		Mud and poles		Iron sheets		Covered pit latrine no slab		Protected public well/spring		30 minutes or longer	Charcoal		Farming		yes	no	no	Yes, very well	Yes, very well	Sometimes	yes	yes	yes	1
1772	3	26	Apr 27, 2017 9:08:51 PM	Rural	male	Completed						yes	N	yes			no
1773	3	26	Apr 26, 2017 9:54:36 PM	Rural	male	Completed						yes	N	yes			yes	2	28	primary	married/living together	2	2	1	Cement		Burnt bricks with cement		Cement		Uncovered pit latrine no slab		Borehole in yard/plot		Less than 30 minutes	Fire wood		Casual/contract jobs		no	no	no	No	No	Never	yes	yes	yes	1 3 5
1773	3	26	Apr 26, 2017 9:54:36 PM	Rural	male	Completed						yes	N	yes			yes	2	28	primary	married/living together	2	2	1	Cement		Burnt bricks with cement		Cement		Uncovered pit latrine no slab		Borehole in yard/plot		Less than 30 minutes	Fire wood		Casual/contract jobs		no	no	no	No	No	Never	yes	yes	yes	1 3 5
1774	3	26	Apr 26, 2017 9:54:35 PM	Rural	female	Completed						yes	K	yes			no
1775	3	26	Apr 27, 2017 9:06:33 PM	Rural	male	Completed						yes	N	yes			no
1776	3	26	Apr 27, 2017 9:08:46 PM	Rural	female	Completed						yes	N	yes			no
1777	3	26	Apr 26, 2017 9:54:05 PM	Rural	male	Completed						yes	N	yes			yes	1	36	secondary	married/living together	6	3	2 5	Cement		Burnt bricks with cement		Iron sheets		Uncovered pit latrine no slab		Open public well/spring		Less than 30 minutes	Charcoal		Self employed/own business		no	yes	yes	Yes, but not very well	Yes, but not very well	Never	yes	yes	yes	1 5
1778	3	26	Apr 27, 2017 9:08:50 PM	Rural	male	Completed						yes	N	yes			no
1779	3	26	Apr 26, 2017 9:54:42 PM	Rural	male	Completed						yes	N	yes			yes	1	21	primary	married/living together	3	2	1 2 3 9	Cement		Cement blocks		Iron sheets		Covered pit latrine w/ slab		Public borehole		Less than 30 minutes	Charcoal		Casual/contract jobs		no	no	no	No	No	Never	yes	yes	yes	2 3
1780	3	26	Apr 27, 2017 9:06:32 PM	Rural	male	Completed						yes	N	yes			no
1781	3	26	Apr 27, 2017 9:07:59 PM	Rural	male	Completed						yes	N	yes			no
1782	3	26	Apr 26, 2017 9:59:33 PM	Rural	male	Completed						yes	N	yes			no
1783	3	26	Apr 26, 2017 9:54:31 PM	Rural	male	Completed						yes	A	yes			no
1784	3	26	Apr 26, 2017 9:54:34 PM	Rural	male	Completed						yes	K	yes			yes	1	28	primary	married/living together	3	2	9	Earth/Sand		Mud and poles		Iron sheets		Uncovered pit latrine no slab		Borehole in yard/plot		Less than 30 minutes	Charcoal		Casual/contract jobs		no	no	no	No	No	Never	yes	yes	yes	1 3 5
1785	3	26	Apr 27, 2017 9:06:29 PM	Rural	male	Completed						yes	N	yes			yes	1	17	primary	married/living together	3	3	5 9	Cement		Burnt bricks with cement		Iron sheets		Uncovered pit latrine no slab		Public tap/standpipe		Less than 30 minutes	Charcoal		Casual/contract jobs		yes	no	yes	Yes, but not very well	Yes, but not very well	Never	yes	yes	yes	1 2
1786	3	26	Apr 26, 2017 9:59:21 PM	Rural	male	Completed						yes	A	yes			no
1787	3	26	Apr 27, 2017 9:07:57 PM	Rural	female	Completed						yes	N	yes			no
1788	3	26	Apr 27, 2017 9:07:55 PM	Rural	female	Completed						yes	N	yes			no
1789	3	26	Apr 27, 2017 9:07:54 PM	Rural	male	Completed						yes	N	yes			no
1790	3	26	Apr 27, 2017 9:07:52 PM	Rural	male	Completed						yes	B	yes			no
1791	3	26	Apr 27, 2017 9:07:58 PM	Rural	male	Completed						yes	N	yes			yes	1	40	primary	married/living together	5	1	2 5	Earth/Sand		Mud and poles		Iron sheets		Uncovered pit latrine no slab		Public tap/standpipe		Less than 30 minutes	Charcoal		Self employed/own business		no	yes	yes	Yes, very well	Yes, very well	Never	yes	yes	yes	2
1792	3	26	Apr 27, 2017 9:08:47 PM	Rural	male	Completed						yes	N	yes			yes	1	27	secondary	married/living together	3	2	5	Earth and Dung		Mud and poles		Iron sheets		Uncovered pit latrine no slab		Public borehole		30 minutes or longer	Fire wood		Jua kali/informal		no	yes	yes	Yes, but not very well	Yes, but not very well	Never	yes	yes	yes	1 2 3
1793	3	26	Apr 27, 2017 9:06:34 PM	Rural	female	Completed						yes	N	yes			no
1794	3	26	Apr 27, 2017 9:06:31 PM	Rural	male	Completed						yes	B	yes			no
1795	3	26	Apr 26, 2017 9:59:27 PM	Rural	male	Completed						yes	M	yes			no
1796	3	26	Apr 27, 2017 9:07:56 PM	Rural	male	Completed						yes	N	yes			yes	1	30	primary	married/living together	5	1	2 5	Cement		Burnt bricks with cement		Iron sheets		Uncovered pit latrine no slab		Protected public well/spring		30 minutes or longer	Charcoal		Employment: private sector/NGO		no	no	no	Yes, but not very well	Yes, but not very well	Never	yes	yes	yes	2
1797	2	27	May 9, 2017 7:53:41 PM	Rural	male	Completed						yes	Monica	yes			no
1798	2	27	May 9, 2017 8:41:26 PM	Rural	male	Completed						yes	N	yes			yes	1	30	primary	married/living together	1	1	2 9	Stones		Burnt bricks with mud		Iron sheets		VIP latrine		Protected public well/spring		Water on premises	Charcoal		Self employed/own business		yes	yes	yes	Yes, but not very well	Yes, very well	Never	yes	yes	yes	5
1799	2	27	May 9, 2017 8:41:28 PM	Rural	male	Completed						yes	N	yes			no
1800	2	27	May 13, 2017 4:44:24 PM	Rural	male	Completed						yes	N	yes			yes	1	28	tertiary/college	married/living together	1	1	1 9	Cement		Cement blocks		Iron sheets		VIP latrine		Public borehole		Less than 30 minutes	Charcoal		Employment: Civil service		no	yes	yes	Yes, very well	Yes, very well	Sometimes	yes	yes	yes	2 5
1801	2	27	May 9, 2017 8:41:29 PM	Rural	male	Completed						yes	N	yes			no
1802	2	27	May 10, 2017 3:15:44 PM	Rural	male	Completed						yes	Masitula	yes			no
1803	2	27	May 9, 2017 8:41:28 PM	Rural	male	Completed						yes	T	yes			no
1804	2	27	May 13, 2017 4:44:21 PM	Rural	female	Completed						yes	N	yes			no
1805	2	27	May 13, 2017 4:44:20 PM	Rural	male	Completed						yes	R	yes			no
1806	2	27	May 9, 2017 7:53:45 PM	Rural	male	Completed						yes	Justine	yes			no
1807	2	27	May 9, 2017 8:41:31 PM	Urban	male	Completed						yes	N	yes			yes	1	19	tertiary/college	married/living together	1	1	2 9	Cement		Cement blocks		Iron sheets		VIP latrine		Public borehole		Less than 30 minutes	Charcoal		Employment: private sector/NGO		yes	yes	yes	Yes, very well	Yes, very well	Everyday	yes	yes	yes	5
1808	2	27	May 13, 2017 4:44:19 PM	Rural	male	Completed						yes	N	yes			yes	2	25	primary	married/living together	4	2	2 9	Cement		Cement blocks		Iron sheets		VIP latrine		Public borehole		Less than 30 minutes	Charcoal		Self employed/own business		yes	yes	yes	Yes, but not very well	Yes, but not very well	Never	yes	yes	yes	1 5
1808	2	27	May 13, 2017 4:44:19 PM	Rural	male	Completed						yes	N	yes			yes	2	25	primary	married/living together	4	2	2 9	Cement		Cement blocks		Iron sheets		VIP latrine		Public borehole		Less than 30 minutes	Charcoal		Self employed/own business		yes	yes	yes	Yes, but not very well	Yes, but not very well	Never	yes	yes	yes	1 5
1809	2	27	May 9, 2017 8:41:29 PM	Rural	male	Completed						yes	K	yes			yes	1	18	secondary	married/living together	1	1	5 9	Cement		Cement blocks		Iron sheets		VIP latrine		Public borehole		Water on premises	Charcoal		Self employed/own business		yes	yes	yes	Yes, but not very well	Yes, but not very well	Sometimes	yes	no	yes	1 5
1810	2	27	May 9, 2017 7:53:46 PM	Rural	male	Completed						yes	Christine	yes			no
1811	2	27	May 9, 2017 8:41:31 PM	Urban	male	Completed						yes	N	yes			no
1812	2	27	May 9, 2017 7:53:49 PM	Rural	male	Completed						yes	Justine	yes			yes	1	25	primary	married/living together	3	1	5	Earth/Sand		Burnt bricks with cement		Iron sheets		Covered pit latrine w/ slab		Public borehole		Less than 30 minutes	Fire wood		Self employed/own business		yes	yes	yes	No	No	Never	yes	yes	yes	1
1813	2	27	May 9, 2017 8:41:27 PM	Rural	female	Completed						yes	N	yes			yes	1	30	primary	widowed	4	2	2 9	Stones		Cement blocks		Iron sheets		VIP latrine		Public borehole		Less than 30 minutes	Fire wood		Self employed/own business		yes	yes	yes	Yes, but not very well	Yes, but not very well	Never	yes	yes	yes	2
1814	2	27	May 10, 2017 3:13:33 PM	Rural	male	Completed						yes	N	yes			no
1815	2	27	May 9, 2017 7:53:42 PM	Rural	female	Completed						yes	Yowanina	yes			no
1816	2	27	May 10, 2017 3:13:32 PM	Rural	female	Completed						yes	N	yes			no
1817	2	27	May 10, 2017 3:15:45 PM	Rural	male	Completed						yes	Sylvia	yes			yes	1	20	secondary	married/living together	3	3	2	Earth/Sand		Burnt bricks with cement		Iron sheets		Covered pit latrine w/ slab		Public borehole		Less than 30 minutes	Fire wood		Self employed/own business		no	yes	yes	Yes, but not very well	Yes, but not very well	Never	yes	yes	yes	99
1818	2	27	May 9, 2017 7:53:41 PM	Rural	male	Completed						yes	Beatrice	yes			no
1819	2	27	May 9, 2017 7:53:43 PM	Rural	male	Completed						yes	Lillian	yes			yes	1	32	secondary	married/living together	3	3	1 2 3 5 9	Cement		Burnt bricks with cement		Iron sheets		Covered pit latrine w/ slab		Public borehole		Less than 30 minutes	Charcoal		Self employed/own business		no	yes	yes	Yes, very well	Yes, very well	Never	yes	yes	yes	99
1820	2	27	May 10, 2017 3:13:35 PM	Rural	male	Completed						yes	N	yes			no
1821	2	27	May 10, 2017 3:15:45 PM	Rural	male	Completed						yes	Chrisphee	yes			no
1822	2	27	May 9, 2017 8:41:32 PM	Rural	male	Completed						yes	N	yes			no
1823	2	27	May 9, 2017 8:41:30 PM	Urban	male	Completed						yes	N	yes			no
1824	2	27	May 13, 2017 4:44:19 PM	Rural	male	Completed						yes	N	yes			no
1825	2	27	May 10, 2017 3:13:31 PM	Rural	male	Completed						yes	N	yes			no
1826	2	27	May 10, 2017 3:13:30 PM	Rural	female	Completed						yes	T	yes			yes	1	48	none/nursery	widowed	10	3	2 6	Cement		Cement blocks		Iron sheets		VIP latrine		Public borehole		Less than 30 minutes	Fire wood		Self employed/own business		yes	yes	yes	No	No	Never	yes	yes	yes	5
1827	2	27	May 9, 2017 8:41:32 PM	Rural	male	Completed						yes	N	yes			yes	1	20	secondary	married/living together	1	1	2 9	Bricks		Cement blocks		Iron sheets		VIP latrine		Protected public well/spring		Less than 30 minutes	Charcoal		Self employed/own business		yes	yes	yes	Yes, very well	Yes, very well	Sometimes	yes	no	yes	1 2
1828	2	27	May 10, 2017 3:13:34 PM	Rural	female	Completed						yes	N	yes			yes	1	45	none/nursery	married/living together	1	1	2 8 9	Bricks		Burnt bricks with mud		Iron sheets		VIP latrine		Protected public well/spring		Less than 30 minutes	Fire wood		Self employed/own business		yes	yes	yes	Yes, but not very well	Yes, but not very well	Never	yes	yes	yes	2 5
1829	2	27	May 10, 2017 3:13:34 PM	Rural	female	Completed						yes	K	yes			yes	1	45	primary	widowed	2	2	5 8	Bricks		Burnt bricks with mud		Iron sheets		VIP latrine		Protected public well/spring		Less than 30 minutes	Fire wood		Self employed/own business		yes	yes	yes	Yes, but not very well	Yes, very well	Never	yes	yes	yes	5
1830	2	27	May 10, 2017 3:15:42 PM	Rural	male	Completed						yes	Resty	yes			no
1831	2	27	May 9, 2017 7:53:48 PM	Rural	male	Completed						yes	Sarah	yes			no
1832	2	27	May 10, 2017 3:15:44 PM	Rural	male	Completed						yes	Grace	yes			no
1833	2	27	May 10, 2017 3:15:43 PM	Rural	female	Completed						yes	Judith	yes			yes	1	34	secondary	never married	6	0	2 5	Earth/Sand		Burnt bricks with cement		Iron sheets		Covered pit latrine w/ slab		Public borehole		Less than 30 minutes	Fire wood		Farming		yes	yes	yes	Yes, but not very well	Yes, but not very well	Never	yes	yes	yes	5
1834	2	27	May 9, 2017 7:53:47 PM	Rural	male	Completed						yes	Harriet	yes			no
1835	2	27	May 10, 2017 3:13:36 PM	Rural	male	Completed						yes	N	yes			no
1836	2	27	May 9, 2017 7:53:46 PM	Rural	male	Completed						yes	James	yes			no
1837	2	27	May 10, 2017 3:13:33 PM	Rural	male	Completed						yes	N	yes			yes	1	22	primary	widowed	2	1	2 9	Cement		Cement blocks		Iron sheets		VIP latrine		Protected public well/spring		Less than 30 minutes	Charcoal		Self employed/own business		yes	yes	yes	Yes, but not very well	Yes, but not very well	Never	yes	yes	yes	5
1838	2	27	May 13, 2017 4:44:23 PM	Rural	male	Completed						yes	N	yes			no
1839	2	27	May 9, 2017 7:53:42 PM	Rural	male	Completed						yes	Janeffer	yes			no
1840	2	27	May 13, 2017 4:44:21 PM	Rural	male	Completed						yes	N	yes			no
1841	2	27	May 9, 2017 7:53:44 PM	Rural	male	Completed						yes	Ruth	yes			no
1842	2	27	May 10, 2017 3:13:31 PM	Rural	male	Completed						yes	N	yes			yes	1	23	primary	married/living together	1	1	5 9	Cement		Cement blocks		Iron sheets		VIP latrine		Public borehole		Less than 30 minutes	Charcoal		Self employed/own business		yes	yes	yes	Yes, but not very well	Yes, but not very well	Never	yes	yes	yes	2
1843	2	27	May 10, 2017 3:13:35 PM	Rural	male	Completed						yes	N	yes			yes	2	24	primary	married/living together	4	2	2 9	Bricks		Cement blocks		Iron sheets		VIP latrine		Protected public well/spring		Less than 30 minutes	Fire wood		Self employed/own business		yes	yes	yes	Yes, but not very well	Yes, but not very well	Never	yes	yes	yes	2 5
1843	2	27	May 10, 2017 3:13:35 PM	Rural	male	Completed						yes	N	yes			yes	2	24	primary	married/living together	4	2	2 9	Bricks		Cement blocks		Iron sheets		VIP latrine		Protected public well/spring		Less than 30 minutes	Fire wood		Self employed/own business		yes	yes	yes	Yes, but not very well	Yes, but not very well	Never	yes	yes	yes	2 5
1844	2	27	May 9, 2017 7:53:48 PM	Rural	male	Completed						yes	Mariam	yes			no
1845	4	28	May 12, 2017 4:18:42 PM	Urban	male	Completed						yes	Namawejje	yes			no
1846	4	28	May 12, 2017 4:18:52 PM	Urban	female	Completed						yes	Sarah	yes			no
1847	4	28	May 12, 2017 4:18:51 PM	Urban	female	Completed						yes	Mirembe	yes			no
1848	4	28	May 11, 2017 1:56:42 PM	Urban	male	Completed						yes	Namono	yes			no
1849	4	28	May 12, 2017 4:18:40 PM	Urban	male	Completed						yes	Naluyange	yes			no
1850	4	28	May 12, 2017 4:18:54 PM	Urban	male	Completed						yes	Namwalo	yes			no
1851	4	28	May 11, 2017 1:56:46 PM	Urban	male	Completed						yes	Nanyombi	yes			no
1852	4	28	May 11, 2017 2:00:15 PM	Urban	male	Completed						yes	Naziwa	yes			no
1853	4	28	May 12, 2017 4:18:46 PM	Urban	male	Completed						yes	Nakintu	yes			no
1854	4	28	May 12, 2017 4:18:41 PM	Urban	male	Completed						yes	Subo	yes			no
1855	4	28	May 11, 2017 2:00:19 PM	Urban	male	Completed						yes	Nalwanga	yes			no
1856	4	28	May 12, 2017 4:20:06 PM	Urban	male	Completed						yes	Nabuguzi	yes			no
1857	4	28	May 12, 2017 4:18:53 PM	Rural	male	Completed						yes	Nasali	yes			no
1858	4	28	May 11, 2017 1:56:43 PM	Urban	female	Completed						yes	Nalwere	yes			yes	1	23	University	married/living together	1	1	5	Cement		Burnt bricks with cement		Iron sheets		Uncovered pit latrine w/slab		Public borehole		Less than 30 minutes	Charcoal		Employment: Civil service		no	no	no	Yes, very well	Yes, very well	Sometimes	yes	yes	yes	99
1859	4	28	May 12, 2017 4:18:50 PM	Urban	male	Completed						yes	Nakazi	yes			no
1860	4	28	May 11, 2017 2:00:14 PM	Urban	male	Completed						yes	Nabakooza	yes			no
1861	4	28	May 12, 2017 4:18:53 PM	Urban	male	Completed						yes	Musime	yes			no
1862	4	28	May 12, 2017 4:18:47 PM	Urban	male	Completed						yes	Mulumba	yes			yes	1	19	secondary	married/living together	1	1	5 9	Cement		Burnt bricks with cement		Iron sheets		VIP latrine		Public tap/standpipe		Less than 30 minutes	Charcoal		Self employed/own business		yes	yes	yes	Yes, very well	Yes, very well	Never	yes	yes	yes	1 3 5
1863	4	28	May 12, 2017 4:18:47 PM	Rural	female	Completed						yes	Ndagire	yes			no
1864	4	28	May 12, 2017 4:20:05 PM	Urban	male	Completed						yes	Nambuya	yes			no
1865	4	28	May 11, 2017 2:00:18 PM	Urban	female	Completed						yes	Nanyonga	yes			no
1866	4	28	May 11, 2017 2:00:16 PM	Urban	male	Completed						yes	Auma	yes			no
1867	4	28	May 12, 2017 4:18:48 PM	Rural	female	Completed						yes	Nakimuli	yes			no
1868	4	28	May 12, 2017 4:18:50 PM	Urban	male	Completed						yes	Babirye	yes			no
1869	4	28	May 11, 2017 2:00:15 PM	Urban	male	Completed						yes	Semuwemba	yes			no
1870	4	28	May 12, 2017 4:18:46 PM	Urban	male	Completed						yes	Nantale	yes			no
1871	4	28	May 12, 2017 4:18:52 PM	Urban	male	Completed						yes	Masanyi	yes			no
1872	4	28	May 11, 2017 1:56:47 PM	Urban	male	Completed						yes	Kuwangula	yes			no
1873	4	28	May 12, 2017 4:18:53 PM	Rural	female	Completed						yes	N	yes			no
1874	4	28	May 12, 2017 4:18:43 PM	Urban	male	Completed						yes	Namukwaya	yes			no
1875	4	28	May 12, 2017 4:20:04 PM	Urban	male	Completed						yes	Pooni	yes			no
1876	4	28	May 12, 2017 4:18:58 PM	Urban	male	Completed						yes	Nabatanzi	yes			yes	1	23	primary	married/living together	2	2	5	Cement		Burnt bricks with cement		Iron sheets		Uncovered pit latrine w/slab		other specify	Shaduf	Less than 30 minutes	Charcoal		Other (Specify):	Unemployed	no	no	yes	No	Yes, but not very well	Never	yes	yes	yes	5
1877	4	28	May 12, 2017 4:20:09 PM	Urban	female	Completed						yes	Nankabirwa	yes			no
1878	4	28	May 12, 2017 4:20:08 PM	Urban	male	Completed						yes	Nantaayi	yes			yes	1	22	secondary	married/living together	1	1	1 2 3 5 9	Cement		Burnt bricks with cement		Iron sheets		Uncovered pit latrine w/slab		Public borehole		Less than 30 minutes	Charcoal		Farming		yes	no	no	Yes, very well	Yes, very well	Never	yes	yes	yes	1 2 3
1879	4	28	May 12, 2017 4:18:52 PM	Rural	male	Completed						yes	Nakavuma	yes			no
1880	4	28	May 12, 2017 4:18:45 PM	Urban	male	Completed						yes	Nakaye	yes			no
1881	4	28	May 12, 2017 4:18:49 PM	Urban	male	Completed						yes	Unice	yes			no
1882	4	28	May 12, 2017 4:18:45 PM	Urban	male	Completed						yes	Kidugavu	yes			no
1883	4	28	May 11, 2017 2:00:17 PM	Urban	male	Completed						yes	Nampija	yes			no
1884	4	28	May 12, 2017 4:20:09 PM	Urban	male	Completed						yes	Atim	yes			no
1885	4	28	May 12, 2017 4:18:57 PM	Urban	female	Completed						yes	Nakulima	yes			no
1886	4	28	May 12, 2017 4:18:56 PM	Urban	male	Completed						yes	Nalugo	yes			no
1887	4	28	May 12, 2017 4:18:50 PM	Urban	male	Completed						yes	Nalule	yes			no
1888	4	28	May 12, 2017 4:18:44 PM	Urban	male	Completed						yes	Kawoya	yes			no
1889	4	28	May 12, 2017 4:20:06 PM	Urban	male	Completed						yes	Nangoobi	yes			yes	1	22	secondary	never married	1	1	1 2 3 4 5 8 9 10	Mosaic or tiles		Burnt bricks with cement		Iron sheets		Uncovered pit latrine w/slab		rain water		Water on premises	Charcoal		Employment: Civil service		yes	no	no	Yes, but not very well	Yes, very well	Never	yes	yes	yes	1 2 3
1890	4	28	May 12, 2017 4:18:56 PM	Urban	female	Completed						yes	Nantumbwe	yes			no
1891	4	28	May 12, 2017 4:18:55 PM	Urban	male	Completed						yes	Mrs	yes			no
1892	4	28	May 12, 2017 4:18:45 PM	Urban	male	Completed						yes	Luyiga	yes			yes	1	20	primary	married/living together	2	2	1 5	Cement		Burnt bricks with cement		Iron sheets		VIP latrine		other specify	Shaduk	Less than 30 minutes	Charcoal		Self employed/own business		no	yes	no	Yes, very well	Yes, very well	Never	yes	yes	yes	1 3
1893	4	28	May 11, 2017 1:56:44 PM	Urban	male	Completed						yes	Babirye	yes			yes	1	24	secondary	married/living together	2	1	1 2 3 5	Cement		Burnt bricks with cement		Iron sheets		Uncovered pit latrine w/slab		Public borehole		30 minutes or longer	Charcoal		Casual/contract jobs		no	no	no	Yes, very well	Yes, very well	Sometimes	yes	yes	yes	1 99
1894	4	28	May 11, 2017 1:56:46 PM	Urban	male	Completed						yes	Namutebi	yes			no
1895	4	28	May 12, 2017 4:18:41 PM	Urban	male	No HH member at home/no competent respondent		Completed				yes	Nagawa	yes			no
1896	4	28	May 12, 2017 4:18:46 PM	Urban	male	Completed						yes	Namakula	yes			no
1897	4	28	May 12, 2017 4:20:07 PM	Urban	female	Completed						yes	Sowaali	yes			no
1898	4	28	May 11, 2017 1:56:43 PM	Urban	female	Completed						yes	Nantumbwe	yes			no
1899	4	28	May 12, 2017 4:18:49 PM	Urban	female	Completed						yes	Nakabugo	yes			no
1900	4	28	May 12, 2017 4:20:02 PM	Urban	male	Completed						yes	Nantale	yes			no
1901	4	28	May 12, 2017 4:18:44 PM	Urban	male	Completed						yes	Magembe	yes			no
1902	4	28	May 11, 2017 2:00:17 PM	Urban	female	Completed						yes	Nakimuli	yes			no
1903	4	28	May 11, 2017 2:00:18 PM	Urban	male	Completed						yes	Rugyemano	yes			no
1904	4	28	May 12, 2017 4:18:54 PM	Rural	female	Completed						yes	N	yes			no
1905	4	28	May 11, 2017 2:00:19 PM	Urban	male	Completed						yes	Mutono	yes			no
1906	4	28	May 11, 2017 1:56:42 PM	Urban	male	Completed						yes	Masibo	yes			yes	1	18	primary	never married	0	0	1 3 5 9	Earth and Dung		Burnt bricks with cement		Iron sheets		Uncovered pit latrine w/slab		other specify	Dwaff	Less than 30 minutes	Charcoal		Self employed/own business		yes	no	no	Yes, very well	Yes, very well	Never	yes	no	yes	1
1907	4	28	May 12, 2017 4:18:39 PM	Urban	male	Completed						yes	Namale	yes			no
1908	4	28	May 11, 2017 1:56:45 PM	Urban	female	Completed						yes	Nakazibwe	yes			no
1909	4	28	May 12, 2017 4:20:03 PM	Urban	female	Completed						yes	Namakula	yes			yes	1	37	primary	separated	6	2	2	Cement		Burnt bricks with cement		Iron sheets		Other (Specify):	Traditional	other specify	Shaduf	Less than 30 minutes	Charcoal		Self employed/own business		no	yes	yes	Yes, but not very well	Yes, but not very well	Never	yes	yes	yes	1 3
1910	4	28	May 12, 2017 4:18:51 PM	Urban	male	Completed						yes	Nambi	yes			no
1911	4	28	May 12, 2017 4:18:44 PM	Urban	female	Completed						yes	Namuli	yes			no
1912	4	28	May 12, 2017 4:18:43 PM	Urban	female	Completed						yes	Nalyose	yes			no
1913	4	28	May 12, 2017 4:18:54 PM	Urban	female	Completed						yes	Nantale	yes			no
1914	4	28	May 11, 2017 2:00:14 PM	Urban	female	Completed						yes	Nakazibwe	yes			yes	1	27	secondary	married/living together	2	1	1 2 5 9	Cement		Burnt bricks with mud		Iron sheets		Uncovered pit latrine no slab		Public borehole		Less than 30 minutes	Charcoal		Self employed/own business		no	yes	yes	Yes, but not very well	Yes, but not very well	Never	yes	yes	yes	1 2 3 5
1915	4	28	May 11, 2017 1:56:45 PM	Urban	male	Completed						yes	Naluyinda	yes			no
1916	4	28	May 12, 2017 4:18:58 PM	Urban	male	Completed						yes	Bilungi	yes			no
1917	4	28	May 12, 2017 4:18:52 PM	Urban	male	Completed						yes	Namubiru	yes			no
1918	4	28	May 12, 2017 4:18:48 PM	Rural	male	Completed						yes	Nakimuli	yes			no
1919	4	28	May 11, 2017 1:56:41 PM	Urban	female	Completed						yes	Namome	yes			yes	1	41	none/nursery	separated	1	1	2 5	Cement		Burnt bricks with cement		Iron sheets		Covered pit latrine w/ slab		other specify	Dwaff	30 minutes or longer	Fire wood		Self employed/own business		yes	no	no	No	No	Never	yes	yes	yes	1 99
1920	4	28	May 11, 2017 2:00:16 PM	Urban	female	Completed						yes	Nahabwe	yes			no
1921	4	28	May 12, 2017 4:18:49 PM	Urban	male	Completed						yes	Nansubuga	yes			yes	1	23	secondary	married/living together	3	2	1 2 5 9	Cement		Burnt bricks with cement		Iron sheets		Uncovered pit latrine w/slab		Public borehole		Less than 30 minutes	Fire wood		Self employed/own business		yes	no	no	Yes, very well	Yes, very well	Never	yes	yes	yes	1 2
1922	4	28	May 11, 2017 2:01:36 PM	Urban	male	Completed						yes	Namakula	yes			no
1923	4	28	May 12, 2017 4:20:04 PM	Urban	male	Completed						yes	Nalubowa	yes			no
1924	4	29	May 12, 2017 6:42:48 PM	Rural	female	Completed						yes	M	yes			no
1925	4	29	May 12, 2017 6:42:36 PM	Rural	male	Completed						yes	N	yes			yes	1	22	primary	married/living together	3	2	1 3 5	Cement		Burnt bricks with cement		Iron sheets		Covered pit latrine w/ slab		Public borehole		Less than 30 minutes	Charcoal		Spousal support		no	no	no	Yes, but not very well	Yes, but not very well	Never	yes	yes	yes	1 2 3
1926	4	29	May 12, 2017 6:42:39 PM	Rural	female	Completed						yes	N	yes			no
1927	4	29	May 12, 2017 6:33:01 PM	Urban	male	Completed						yes	N	yes			no
1928	4	29	May 12, 2017 6:42:40 PM	Rural	male	Completed						yes	N	yes			no
1929	4	29	May 12, 2017 6:42:27 PM	Rural	female	Completed						yes	N	yes			no
1930	4	29	May 12, 2017 6:32:56 PM	Urban	male	Completed						yes	Orach	yes			no
1931	4	29	May 12, 2017 6:33:04 PM	Urban	male	Completed						yes	N	yes			yes	1	22	secondary	married/living together	1	1	1 2 3 4 5 9	Cement		Burnt bricks with cement		Iron sheets		Uncovered pit latrine no slab		Public borehole		Less than 30 minutes	Charcoal		Self employed/own business		no	yes	yes	Yes, very well	Yes, very well	Never	yes	yes	yes	2
1932	4	29	May 12, 2017 6:42:24 PM	Rural	male	Completed						yes	N	yes			yes	1	25	primary	married/living together	7	5	1 3 5 9	Cement		Burnt bricks with cement		Iron sheets		Uncovered pit latrine w/slab		Public borehole		Less than 30 minutes	Fire wood		Self employed/own business		yes	yes	yes	Yes, but not very well	Yes, but not very well	Never	yes	yes	yes	1 2 5
1933	4	29	May 12, 2017 6:13:06 PM	Urban	male	Completed						yes	Luyiga	yes			no
1934	4	29	May 12, 2017 6:42:56 PM	Rural	male	Completed						yes	N	yes			no
1935	4	29	May 12, 2017 6:13:01 PM	Urban	male	Completed						yes	M	yes			yes	1	27	tertiary/college	married/living together	3	2	1 2 5 9 10	Cement		Burnt bricks with cement		Iron sheets		Uncovered pit latrine w/slab		rain water		Water on premises	Charcoal		Employment: Civil service		no	yes	yes	Yes, very well	Yes, very well	Never	yes	yes	yes	1 2 5
1936	4	29	May 12, 2017 6:33:06 PM	Urban	female	Completed						yes	A	yes			yes	1	37	primary	divorced	4	1	5	Cement		Burnt bricks with cement		Iron sheets		Uncovered pit latrine no slab		Public borehole		Less than 30 minutes	Charcoal		Casual/contract jobs		no	yes	yes	Yes, but not very well	Yes, but not very well	Never	no
1937	4	29	May 12, 2017 6:33:09 PM	Urban	male	Completed						yes	N	yes			no
1938	4	29	May 12, 2017 6:32:58 PM	Urban	male	Completed						yes	N	yes			no
[truncated: 6,191 more rows]
[truncated: 356 more columns]
