# Supplementary material for: The role of price and convenience in use of oral rehydration salts to treat child diarrhea: A cluster randomized trial in Uganda
Source: PLoS Med. 2019 Jan 24;16(1):e1002734. doi: 10.1371/journal.pmed.1002734 (PMC6345441; doi:10.1371/journal.pmed.1002734)
Supplement: S1 Replication Code — (TXT) [file pmed.1002734.s005.txt]

/*******************************************************************************
*Title: Figures for Wagner et al. 2018 "The role of price and convenience in use of oral rehydration salts to treat child diarrhea"
*Created by: Zachary Wagner
*Created on: 8-1-2018
*Last modified on: 12-06-2018
*Last modified by: Zachary Wagner
*Purpose: This file creates figures presented in the PLOS Medicine paper
*******************************************************************************/
	
clear all
set more off


*Set Central Directory
cd "~/Dropbox/Uganda ORS/VHT study"

*Setting data is location

global data “S1_data”

*setting folder to store figures

global figures "figures"

*The Following Files Have Been Run:
	* "Baseline_Clean.do"
	* "Baseline_ChildLevel"
	* "Endline_Clean.do"
	* "Endline_ChildLevel" 
	* "Variables.do"
	
	insheet using "$data", clear names
	
*1. creating variables to store parameters to graph

	gen axis=1 if _n==1
	replace axis=3 if _n==2
	replace axis=5 if _n==3
	replace axis=7 if _n==4
	
	gen axis2=1 if _n==1
	replace axis2=3 if _n==2
	replace axis2=5 if _n==3
	replace axis2=7 if _n==4
	
	gen axis3=1 if _n==1
	replace axis3=3 if _n==2
	replace axis3=5 if _n==3
	replace axis3=7 if _n==4

	gen series1=.
	gen lower1=.
	gen upper1=.
	
	gen series2=.
	gen lower2=.
	gen upper2=.
	
	gen series3=.
	gen lower3=.
	gen upper3=.
	
	gen series4=.
	gen lower4=.
	gen upper4=.

	reg ors I.treat, cluster(village)
	local se_ors1=_se[1.treat]
	local se_ors2=_se[2.treat]
	local se_ors3=_se[3.treat]
	
	reg ors_zinc I.treat, cluster(village)
	local se_ors_zinc1=_se[1.treat]
	local se_ors_zinc2=_se[2.treat]
	local se_ors_zinc3=_se[3.treat]
	
	reg ors_sameday I.treat, cluster(village)
	local se_ors_same1=_se[1.treat]
	local se_ors_same2=_se[2.treat]
	local se_ors_same3=_se[3.treat]
	
	reg anti I.treat, cluster(village)
	local se_anti1=_se[1.treat]
	local se_anti2=_se[2.treat]
	local se_anti3=_se[3.treat]

	ci proportions ors if treat==0
	replace series1=r(mean) if _n==1

	ci proportions ors if treat==1
	replace series1=r(mean) if _n==2
	replace upper1=r(mean)+(1.96*`se_ors1') if _n==2
	replace lower1=r(mean)-(1.96*`se_ors1') if _n==2
	
	ci proportions ors if treat==2
	replace series1=r(mean) if _n==3
	replace upper1=r(mean)+(1.96*`se_ors2') if _n==3
	replace lower1=r(mean)-(1.96*`se_ors2') if _n==3
	
	ci proportions ors if treat==3
	replace series1=r(mean) if _n==4
	replace upper1=r(mean)+(1.96*`se_ors3') if _n==4
	replace lower1=r(mean)-(1.96*`se_ors3') if _n==4
	
	ci proportions ors_zinc if treat==0
	replace series2=r(mean) if _n==1

	ci proportions ors_zinc if treat==1
	replace series2=r(mean) if _n==2
	replace upper2=r(mean)+(1.96*`se_ors_zinc1') if _n==2
	replace lower2=r(mean)-(1.96*`se_ors_zinc1') if _n==2
	
	ci proportions ors_zinc if treat==2
	replace series2=r(mean) if _n==3
	replace upper2=r(mean)+(1.96*`se_ors_zinc2') if _n==3
	replace lower2=r(mean)-(1.96*`se_ors_zinc2') if _n==3
	
	ci proportions ors_zinc if treat==3
	replace series2=r(mean) if _n==4
	replace upper2=r(mean)+(1.96*`se_ors_zinc3') if _n==4
	replace lower2=r(mean)-(1.96*`se_ors_zinc3') if _n==4
	
	ci proportions ors_sameday if treat==0
	replace series3=r(mean) if _n==1

	ci proportions ors_sameday if treat==1
	replace series3=r(mean) if _n==2
	replace upper3=r(mean)+(1.96*`se_ors_same1') if _n==2
	replace lower3=r(mean)-(1.96*`se_ors_same1') if _n==2
	
	ci proportions ors_sameday if treat==2
	replace series3=r(mean) if _n==3
	replace upper3=r(mean)+(1.96*`se_ors_same2') if _n==3
	replace lower3=r(mean)-(1.96*`se_ors_same2') if _n==3
	
	ci proportions ors_sameday if treat==3
	replace series3=r(mean) if _n==4
	replace upper3=r(mean)+(1.96*`se_ors_same3') if _n==4
	replace lower3=r(mean)-(1.96*`se_ors_same3') if _n==4
	
	ci proportions anti if treat==0
	replace series4=r(mean) if _n==1

	ci proportions anti if treat==1
	replace series4=r(mean) if _n==2
	replace upper4=r(mean)+(1.96*`se_anti1') if _n==2
	replace lower4=r(mean)-(1.96*`se_anti1') if _n==2
	
	ci proportions anti if treat==2
	replace series4=r(mean) if _n==3
	replace upper4=r(mean)+(1.96*`se_anti2') if _n==3
	replace lower4=r(mean)-(1.96*`se_anti2') if _n==3
	
	ci proportions anti if treat==3
	replace series4=r(mean) if _n==4
	replace upper4=r(mean)+(1.96*`se_anti3') if _n==4
	replace lower4=r(mean)-(1.96*`se_anti3') if _n==4

	
	forvalues i=1/4{
	replace series`i'=series`i'*100
	replace upper`i'=upper`i'*100
	replace lower`i'=lower`i'*100
	}

*2. Plotting parameters for different outcomes (Figure 2)
	
*****ORS

	twoway (bar series1 axis, color(ebblue) ) ///
	(rcap upper1 lower1 axis), ///
	xlabel( 1 "Control" 3 "Free+Convenient" 5 "Convenient Only" 7 "Free Only" ) ///
	ylabel(0(10)100) ///
	legend(off) ///
	xtitle("") ///
	ytitle("% of Cases") ///
	scheme(s1color) ///
	title("A. Treated with ORS") ///
	saving(fig2a, replace)

	graph export "$figures/figure2a.tif", replace

*****ORS + Zinc

	twoway (bar series2 axis2, color(ebblue)  ) ///
	(rcap upper2 lower2 axis2), ///
	xlabel( 1 "Control" 3 "Free+Convenient" 5 "Convenient Only" 7 "Free Only" ) ///
	ylabel(0(10)100) ///
	xtitle("") ///
	ytitle("% of Cases") ///
	legend(order( 2 "95% CI relative to control")) ///
	scheme(s1color) ///
	legend(off) ///
	title("B. Treated with ORS+Zinc") ///
	saving(fig2b, replace)

	graph export "$figures/figure2b.tif", replace

	
*****Time

	twoway (bar series3 axis3, color(ebblue) ) ///
	(rcap upper3 lower3 axis3),  ///
	xlabel( 1 "Contrl" 3 "Free+Convenient" 5 "Convenient Only" 7 "Free Only" ) ///
	ylabel(0(10)100) ///
	xtitle("") ///
	ytitle("% of Cases") ///
	legend(order( 2 "95% CI relative to control")) ///
	scheme(s1color) ///
	legend(off) ///
	title("C. ORS on same day as diarrhea onset") ///
	saving(fig2c, replace)

	graph export "$figures/figure2c.tif", replace

*****Antibiotics

	twoway (bar series4 axis, color(ebblue) ) ///
	(rcap upper4 lower4 axis),  ///
	xlabel( 1 "Control" 3 "Free+Convenient" 5 "Convenient Only" 7 "Free Only" ) ///
	ylabel(0(10)100) ///
	xtitle("") ///
	ytitle("% of Cases") ///
	legend(order( 2 "95% CI relative to control")) ///	
	scheme(s1color) ///
	legend(off) ///
	title("D. Treated with Antibiotics") ///
	saving(fig2d, replace)


	graph export "$figures/figure2d.tif", replace

	graph combine fig2a.gph fig2b.gph fig2c.gph fig2d.gph, iscale(.5) scheme(s1color)
	graph export "$figures/figure2.pdf", replace
	graph export "$figures/figure2.tif", replace

*3. Doing same procedure for Figure 3 
	
	use "$data", clear
	
	*creating categories for the points that create quartiles
	gen ors_vil_cat=1 if ors_vil<=.44
	replace ors_vil_cat=2 if ors_vil>.44 & ors_vil<=.58
	replace ors_vil_cat=3 if ors_vil>.58 & ors_vil<=.78
	replace ors_vil_cat=4 if ors_vil>.78

	gen est=.
	gen lb=.
	gen ub=.
	forvalues i=1/4{
	quietly logit ors I.treat if ors_vil_cat==`i', cluster(village)
	quietly margins, dydx(1.treat)

	replace est=round(el(r(table), 1, 2), .001) if _n==`i'
	replace lb=round(el(r(table), 5, 2), .001) if _n==`i'
	replace ub=round(el(r(table), 6, 2), .001) if _n==`i'
	}
	
	gen axis=1 if _n==1
	replace axis=3 if _n==2
	replace axis=5 if _n==3	
	replace axis=7 if _n==4		
	
	twoway(scatter est axis, color(black))(rcap ub lb axis, lcolor(black)), ///
	xlabel(1  "<25% " 3 "25-58%" 5 "59-78%" 7 ">78%") ///
	legend(order(1 "Estimate" 2 "95% CI")) ///
	xtitle("Baseline ORS Coverage (Village Level)") ///
	ytitle("Effec Size") ///
	scheme(s2mono)  ///
	yline(0, lpattern(dash) lcolor(black)) 
	
	graph export "$figures/figure3.tif", replace
