# Supplementary material for: The role of price and convenience in use of oral rehydration salts to treat child diarrhea: A cluster randomized trial in Uganda
Source: PLoS Med. 2019 Jan 24;16(1):e1002734. doi: 10.1371/journal.pmed.1002734 (PMC6345441; doi:10.1371/journal.pmed.1002734)
Supplement: S2 Replication Code — (TXT) [file pmed.1002734.s006.txt]

/*******************************************************************************
*Title: Tables for Wagner et al. 2018 "The role of price and convenience in use of oral rehydration salts to treat child diarrhea"
*Created by: Zachary Wagner
*Created on: 8-1-2018
*Last modified on: 12-10-2018
*Last modified by: Zachary Wagner
*Purpose: This file creates figures presented in the PLOS Medicine paper
*******************************************************************************/
	
clear all
set more off


*Set Central Directory
cd "~/Dropbox/Uganda ORS/VHT study"

*Setting data is location

global data “S1_data”

*setting folder to store tables

global tables "tables"


*The Following Files Have Been Run:
	* "Baseline_Clean.do"
	* "Baseline_ChildLevel"
	* "Endline_Clean.do"
	* "Endline_ChildLevel" 
	* "Variables.do"
	
	insheet using "$data", clear names
		
*Table 1: Summary Stats By Treatment Assignment
	
	*Diarrhea Prevalence is at the HH Level
	
	preserve
	
	*Dropping excess copies of same HH ID
	duplicates drop HH_ID, force
		
		sum diarr_prev if treat==0
		local cntrl_hh=r(N)
		local cntrl_mean= round(r(mean), .001)
		local cntrl_mean_sd= round(r(sd), .001)
			
		sum diarr_prev if treat==1
		local fd_hh=r(N)
		local fd_mean= round(r(mean), .001)
		local fd_mean_sd= round(r(sd), .001)
		
		sum diarr_prev if treat==2
		local hs_hh=r(N)
		local hs_mean= round(r(mean), .001)
		local hs_mean_sd= round(r(sd), .001)
		
		sum diarr_prev if treat==3
		local vouch_hh=r(N)
		local vouch_mean= round(r(mean), .001)
		local vouch_mean_sd= round(r(sd), .001)
		
		reg diarr_prev I.treat, cluster(village)
		local grp2_p=round(el(r(table), 4, 2), .001)
		local grp3_p=round(el(r(table), 4, 3), .001)
		local grp4_p=round(el(r(table), 4, 4), .001)
				
		reg diarr_prev Ib2.treat, cluster(village)
		local grp2_3_p=round(el(r(table), 4, 2), .001)

		reg diarr_prev Ib3.treat, cluster(village)
		local grp2_4_p=round(el(r(table), 4, 2), .001)
		
		matrix tab1 =(`cntrl_mean',`fd_mean', `hs_mean', `vouch_mean')
		mat rownames tab1= diarr_prev
		mat colnames tab1= "Cntrl" "Grp2" "Grp3" "Grp4" 	
		restore
	
	gen na=.
	
	*Defining variables to use in table
	
	tab edu, gen(edu)
	tab water, gen(water)
	tab income, gen(income)
	
	*Defining variables to used in Table 1 (separating by continuous and binary)
	global exog_binary edu1 edu2 edu3 male  diar_monthly diarr_prev blood fever water1 water2 water3 water4  
	global exog_cont ct_age ch_age  num_child ors_vil ors_zinc_vil heard_ors_vil ors_free_vil  

	*Number of Cases
	forvalues i=0/3{
	sum qb2 if treat==`i' & qb2==1
	local cases_`i'=r(N) 
	}
	
	matrix cases = ( `cases_0' , `cases_1' , `cases_2' , `cases_3' )
	matrix rownames cases =  "Cases"
	
	foreach var in $exog_cont{
		sum `var' if treat==0
		local cntrl_mean= round(r(mean), .001)
		local cntrl_mean_sd= round(r(sd), .001)
			
		sum `var' if treat==1
		local fd_mean= round(r(mean), .001)
		local fd_mean_sd= round(r(sd), .001)
		
		sum `var' if treat==2
		local hs_mean= round(r(mean), .001)
		local hs_mean_sd= round(r(sd), .001)
		
		sum `var' if treat==3
		local vouch_mean= round(r(mean), .001)
		local vouch_mean_sd= round(r(sd), .001)
		
		reg `var' I.treat, cluster(village)
		local grp2_p=round(el(r(table), 4, 2), .001)
		local grp3_p=round(el(r(table), 4, 3), .001)
		local grp4_p=round(el(r(table), 4, 4), .001)
				
		reg `var' Ib2.treat, cluster(village)
		local grp2_3_p=round(el(r(table), 4, 2), .001)

		reg `var' Ib3.treat, cluster(village)
		local grp2_4_p=round(el(r(table), 4, 2), .001)
		
		matrix `var' =(`cntrl_mean',`fd_mean', `hs_mean', `vouch_mean')
		mat rownames `var'= `var' 
		mat colnames `var'= "Cntrl" "FD" "HS" "Vouch" 
		matrix tab1= (tab1 \ `var')
		}
	
	foreach var in $exog_binary{
		sum `var' if treat==0
		local cntrl_mean= round(r(mean), .001)
		local cntrl_mean_sd= round(r(sd), .001)
			
		sum `var' if treat==1
		local fd_mean= round(r(mean), .001)
		local fd_mean_sd= round(r(sd), .001)
		
		sum `var' if treat==2
		local hs_mean= round(r(mean), .001)
		local hs_mean_sd= round(r(sd), .001)
		
		sum `var' if treat==3
		local vouch_mean= round(r(mean), .001)
		local vouch_mean_sd= round(r(sd), .001)
		
		logit `var' I.treat, cluster(village)
		margins, dydx(1.treat 2.treat 3.treat)
		local grp2_p=round(el(r(table), 4, 2), .001)
		local grp3_p=round(el(r(table), 4, 3), .001)	
		local grp4_p=round(el(r(table), 4, 4), .001)
		
		logit `var' Ib2.treat, cluster(village)
		margins, dydx(1.treat)
		local grp2_3_p=round(el(r(table), 4, 1), .001)

		logit `var' Ib3.treat, cluster(village)
		margins, dydx(1.treat)
		local grp2_4_p=round(el(r(table), 4, 1), .001)
		
		matrix `var' =(`cntrl_mean',`fd_mean', `hs_mean', `vouch_mean')
		mat rownames `var'= `var' 
		mat colnames `var'= "Cntrl" "FD" "HS" "Vouch"
		matrix tab1= (tab1 \ `var')
		}
		

		
		mat list tab1, format(%6.3f)
	
	*Exporting to Excel
	putexcel set "$tables/table1.csv", replace
	putexcel A1 = matrix(tab1),names

	
*Table 2: Effect Sizes from Logistic Regressions
	
	use "$data", clear
	
	foreach var in ors ors_sameday zinc ors_zinc anti{
	
	global controls ct_age I.edu num_child ch_age I.diar_freq blood fever I.water I.income I.latrine chp_visit_vil `var'_vil I.branch
	
	logit `var' I.treat, cluster(village)
	margins, dydx(1.treat)
	
	local N = e(N)		
	local grp2=round(el(r(table), 1, 2), .001)
	local grp2_se=round(el(r(table), 2, 2), .001)
	local grp2_p=round(el(r(table), 4, 2), .001)
	local grp2_rd=(el(r(table), 1, 2))
	local grp2_rd_ub=(el(r(table), 6, 2))
	local grp2_rd_lb=(el(r(table), 5, 2))
	
	logit `var' Ib2.treat, cluster(village)
	margins, dydx(1.treat)
	
	local grp2_3=round(el(r(table), 1, 1), .001)
	local grp2_3_se=round(el(r(table), 2, 1), .001)
	local grp2_3_p=round(el(r(table), 4, 1), .001)
	local grp2_3_rd=(el(r(table), 1, 1))
	local grp2_3_rd_ub=(el(r(table), 6, 1))
	local grp2_3_rd_lb=(el(r(table), 5, 1))

	logit `var' Ib3.treat, cluster(village)
	margins, dydx(1.treat)
	
	local grp2_4=round(el(r(table), 1, 1), .001)
	local grp2_4_se=round(el(r(table), 2, 1), .001)
	local grp2_4_p=round(el(r(table), 4, 1), .001)
	local grp2_4_rd=(el(r(table), 1, 1))
	local grp2_4_rd_ub=(el(r(table), 6, 1))
	local grp2_4_rd_lb=(el(r(table), 5, 1))
	
	***Adding Controls***
	
	logit `var' I.treat $controls, cluster(village)
	margins, dydx(1.treat)
	
	local grp2_rd_adj=(el(r(table), 1, 2))
	local grp2_rd_adj_ub=(el(r(table), 6, 2))
	local grp2_rd_adj_lb=(el(r(table), 5, 2))

	logit `var' Ib2.treat $controls, cluster(village)
	margins, dydx(1.treat)
	
	local grp2_3_rd_adj=(el(r(table), 1, 1))
	local grp2_3_rd_adj_ub=(el(r(table), 6, 1))
	local grp2_3_rd_adj_lb=(el(r(table), 5, 1))

	logit `var' Ib3.treat $controls, cluster(village)
	margins, dydx(1.treat)
	
	local grp2_4_rd_adj=(el(r(table), 1, 1))
	local grp2_4_rd_adj_ub=(el(r(table), 6, 1))
	local grp2_4_rd_adj_lb=(el(r(table), 5, 1))

	matrix `var'_est =( `grp2_rd', . , `grp2_rd_adj' , . , `grp2_3_rd', . , `grp2_3_rd_adj' , . , `grp2_4_rd', . , `grp2_4_rd_adj' , . )
	matrix `var'_ci =( `grp2_rd_lb', `grp2_rd_ub' , `grp2_rd_adj_lb', `grp2_rd_adj_ub' , `grp2_3_rd_lb', `grp2_3_rd_ub' , `grp2_3_rd_adj_lb', `grp2_3_rd_adj_ub' , `grp2_4_rd_lb', `grp2_4_rd_ub' , `grp2_4_rd_adj_lb', `grp2_4_rd_adj_ub' )
	matrix `var' = (`var'_est \ `var'_ci )
	
	mat rownames `var'= `var'_est `var'_ci
	mat colnames `var'= "FDvControl" "FDvControl" "FDvControl" "FDvControl" "FDvHS" "FDvHS" "FDvHS" "FDvHS" "FDvVouch" "FDvVouch" "FDvVouch" "FDvVouch"
		
	}
	
	mat tab2=(ors \ ors_sameday \ zinc \ ors_zinc \ anti )
	mat list tab2, format(%6.3f)
	
	putexcel set "$tables/table2.csv", replace
	putexcel A1 = matrix(tab2),names	

*Table 3: Intermediate outcomes at endline

	use "$data", clear
		
	*These are used for labeling purposes
	gen se=. 
	label var se "SE"
	
	gen pval=.
	label var pval "PVAL"
	
	gen na=.

	global intermediate free_deliv sale voucher obtained_ors ors_stored_diar obtained_zinc zinc_stored_diar chp_visit visit_chp_home seek_treat seek_non_chp

	mat tab3= (.,.,.,.)
	mat rownames tab3= na
	mat colnames tab3= "Cntrl" "FD" "HS" "Vouch" 

	foreach var in $intermediate{
		sum `var' if treat==0
		local cntrl_mean= round(r(mean), .001)
		local cntrl_mean_sd= round(r(sd), .001)
			
		sum `var' if treat==1
		local fd_mean= round(r(mean), .001)
		local fd_mean_sd= round(r(sd), .001)
		
		sum `var' if treat==2
		local hs_mean= round(r(mean), .001)
		local hs_mean_sd= round(r(sd), .001)
		
		sum `var' if treat==3
		local vouch_mean= round(r(mean), .001)
		local vouch_mean_sd= round(r(sd), .001)
		
		logit `var' I.treat, cluster(village)
		margins, dydx(1.treat 2.treat 3.treat)
		local grp2_p=round(el(r(table), 4, 2), .001)
		local grp3_p=round(el(r(table), 4, 3), .001)	
		local grp4_p=round(el(r(table), 4, 4), .001)
		
		logit `var' Ib2.treat, cluster(village)
		margins, dydx(1.treat)
		local grp2_3_p=round(el(r(table), 4, 1), .001)

		logit `var' Ib3.treat, cluster(village)
		margins, dydx(1.treat)
		local grp2_4_p=round(el(r(table), 4, 1), .001)
		
		matrix `var' =(`cntrl_mean',`fd_mean', `hs_mean', `vouch_mean' \  . , `grp2_p', `grp3_p', `grp4_p' \ . , . , `grp2_3_p', `grp2_4_p')
		mat rownames `var'= `var' pval
		mat colnames `var'= "Cntrl" "FD" "HS" "Vouch" 
		matrix tab3= (tab3 \ `var')
		}
		
	mat list tab3, format(%6.3f)
	*P-values for this table will be adjusted using the free step-down resampling method to control the False Discovery Rate (FDR) (Anderson, 2012)
	
	putexcel set "$tables/table3.csv", replace
	putexcel A1 = matrix(tab3),names
	
